# Supplementary material for: The breakome of BRCA1 and BRCA2 pathway mutation carriers reveals early processes in breast oncogenesis
Source: Cell Death Dis. 2025 Dec 5;16(1):891. doi: 10.1038/s41419-025-08235-2 (PMC12717187; doi:10.1038/s41419-025-08235-2)
Supplement: Supplementary file 1 — Supplementary data [file 41419_2025_8235_MOESM1_ESM.zip]

Archive with 13 entries (12 files):
- Supplementary material/
- Supplementary material/Supplementary Figure 1.tif
- Supplementary material/Supplementary Figure 2.tif
- Supplementary material/Supplementary Figure 3.tif
- Supplementary material/Supplementary Figure 4.tif
- Supplementary material/Supplementary Figure 5.tif
- Supplementary material/Supplementary figure legends.docx
- Supplementary material/supplementary material.txt
- Supplementary material/Table 1- CoH strain info (revised).xlsx
- Supplementary material/Table 2- Differentially Broken Upregulated Genes in BRCA_mut.xlsx
- Supplementary material/Table 3- Differentially Broken Downregulated Genes in BRCA_mut.xlsx
- Supplementary material/Table 4- Pathway Enrichment for Differentially Broken Genes.xlsx
- Supplementary material/Table 5- Cell line characteristics table.xlsx
