# Supplementary material for: The breakome of BRCA1 and BRCA2 pathway mutation carriers reveals early processes in breast oncogenesis
Source: Cell Death Dis. 2025 Dec 5;16(1):891. doi: 10.1038/s41419-025-08235-2 (PMC12717187; doi:10.1038/s41419-025-08235-2)
Supplement: Supplementary file 1 — Supplementary data [file 41419_2025_8235_MOESM1_ESM.zip › Supplementary material/supplementary material.txt]

This folder includes:
Supplementary Figures 1-5
Supplementary Figure legends
Tables 1-5 
