# Supplementary material for: The breakome of BRCA1 and BRCA2 pathway mutation carriers reveals early processes in breast oncogenesis
Source: Cell Death Dis. 2025 Dec 5;16(1):891. doi: 10.1038/s41419-025-08235-2 (PMC12717187; doi:10.1038/s41419-025-08235-2)
Supplement: Supplementary file 1 — Supplementary data [file 41419_2025_8235_MOESM1_ESM.zip › Supplementary material/Table 1- CoH strain info (revised).xlsx]

## Sheet: Sheet1
Table 1: General characteristics and mutation information of samples used in this study.
name	ID in Shalabi et al.	BRCA mutated?	mutation info	age	ethnicity
N1	124	no	NA	29	NA
N2	172L	no	NA	28	NA
N3	215C	no	NA	44	NA
N4	117R	no	NA	56	NA
N5	C73CDR	no	NA	33	NA
N6	C51CDR	no	NA	33	NA
N7	C64PDL	no	NA	40	NA
B11	C063CR	BRCA1	delEXON1-18	36	white & black
B12	C023SCR	BRCA1	c.5266dupC	35	white
B13	C008CR	BRCA1	p.R1751* (c.5251C>T)	53	asian
B14	249P	BRCA1	no additional information	31	NA
B15	C002SCR	BRCA1	c.68_69delAG (p.Glu23Valfs*17)	50	white/ashkenazi jewish
B16	C147SCR	BRCA1	c.3598C>T (pGln1200*)	33	indian
B17	C078R	BRCA1	c.3646dupA (p.S1217Ifs*2)	24	mexican
B18	C103CL	BRCA1	no additional information	59	thai
B21	C003SCR	BRCA2	9480delAACAinsTT	33	white
B22	C020C	BRCA2	c.99dupA(p.Glu34Argfs*10)	44	black & mexican
B23	C001SCL	BRCA2	c.1642C>T (p.GLN548*)	52	white
B24	C128CR	BRCA2	c.99dupA(p.Glu34Argfs*10)	59	white/german/dutch/english/scottish/irish
PALB21	C014SCR	PALB2	Factor V+ Factor II Leiden deficiency, PALB2+,2VUS: PALB2 and TSC	52	Lebanese
PALB22	C039CL	PALB2	2VUS: APC deletion c. 7822G>A (p.Ala2608Thr), PALB2 deletion c.1540G>A (p.Gly514Arg)	55	mexican
PALB23	C081CL	PALB2	delEXON13	54	Korean
