# Supplementary material for: The breakome of BRCA1 and BRCA2 pathway mutation carriers reveals early processes in breast oncogenesis
Source: Cell Death Dis. 2025 Dec 5;16(1):891. doi: 10.1038/s41419-025-08235-2 (PMC12717187; doi:10.1038/s41419-025-08235-2)
Supplement: Supplementary file 1 — Supplementary data [file 41419_2025_8235_MOESM1_ESM.zip › Supplementary material/Table 2- Differentially Broken Upregulated Genes in BRCA_mut.xlsx]

## Sheet: Table 3- Differentially Broken 
Table 2: Genes that are differentially highly broken in cells originating from carriers of BRCA mutations, along with their OncoKB status
	baseMean	log2FoldChange	lfcSE	stat	pvalue	padj	Is.Oncogene	Is.Tumor.Suppressor.Gene
MARK4	30.1877	0.953622	0.153957	6.19409	5.86e-10	1.41e-06	No	No
PODNL1	7.27813	2.0012	0.327134	6.11737	9.51e-10	1.78e-06	No	No
SORCS2	75.3907	0.915914	0.158528	5.7776	7.58e-09	7.52e-06	No	No
CDH23	46.3035	1.14187	0.198487	5.75288	8.77e-09	8.23e-06	No	No
AGAP1	63.5293	0.726526	0.126802	5.72959	1.01e-08	8.83e-06	No	No
ZSCAN5A	17.846	1.52288	0.276318	5.51131	3.56e-08	2.23e-05	No	No
TSPAN9	25.8721	0.961014	0.176523	5.44414	5.21e-08	3.14e-05	No	No
NFIC	41.5126	1.44113	0.268055	5.37622	7.61e-08	4.28e-05	No	No
IVD	11.5247	1.6908	0.317858	5.31934	1.04e-07	5.49e-05	No	No
NLRC5	9.70505	1.42462	0.273385	5.21104	1.88e-07	8.72e-05	No	No
SERPINA12	3.44758	2.90804	0.55841	5.20771	1.91e-07	8.72e-05	No	No
CRYZL1	7.71504	1.79033	0.346878	5.16127	2.45e-07	0.000106137	No	No
EEFSEC	26.14	0.834178	0.163443	5.1038	3.33e-07	0.000140453	No	No
GLI2	29.1921	0.910797	0.178694	5.09697	3.45e-07	0.000142062	No	No
IFT27	5.14422	2.19139	0.432515	5.06662	4.05e-07	0.000162712	No	No
CHP1	5.9641	1.99123	0.395114	5.03965	4.66e-07	0.00018304	No	No
NARF	6.46559	2.00029	0.402603	4.9684	6.75e-07	0.000255323	No	No
ZMIZ1	32.1129	0.813779	0.164935	4.93395	8.06e-07	0.000283321	No	No
RAP1GAP2	28.462	0.704248	0.143669	4.90188	9.49e-07	0.000320391	No	No
DNAAF3	11.5886	1.57087	0.324359	4.84301	1.28e-06	0.000423171	No	No
CCDC33	12.8397	1.38897	0.288214	4.81922	1.44e-06	0.000448898	No	No
RSPH14	9.78915	1.28051	0.265874	4.81623	1.46e-06	0.000448898	No	No
MVK	9.09	1.42637	0.296642	4.80838	1.52e-06	0.000458534	No	No
PNPLA7	16.0352	0.937283	0.196724	4.76447	1.89e-06	0.00056062	No	No
LINC00592	9.22538	1.98041	0.417353	4.74517	2.08e-06	0.000595888	No	No
ENSG00000289258	7.00683	1.52068	0.320298	4.74771	2.06e-06	0.000595888	No	No
TBC1D22A	55.3964	0.811326	0.17209	4.71456	2.42e-06	0.000681331	No	No
ARFGAP2	4.21392	2.14026	0.457279	4.68042	2.86e-06	0.00076687	No	No
ENSG00000258344	10.1768	1.3857	0.297901	4.65153	3.29e-06	0.000855416	No	No
ECE1	13.8602	0.885871	0.191558	4.62455	3.75e-06	0.000959924	No	No
NCDN	12.8303	1.13272	0.245358	4.61659	3.9e-06	0.000968141	No	No
MLXIP	7.55505	1.28191	0.27758	4.61815	3.87e-06	0.000968141	No	No
USP2-AS1	15.7577	1.01339	0.220084	4.60456	4.13e-06	0.00100199	No	No
MVB12B	18.6959	0.934911	0.20603	4.53773	5.69e-06	0.00129362	No	No
FA2H	14.0758	1.25093	0.276246	4.52831	5.95e-06	0.00130984	No	No
CRISPLD2	10.5045	1.35444	0.299893	4.51643	6.29e-06	0.00132585	No	No
DNAAF3-AS1	14.8079	1.3198	0.292337	4.51467	6.34e-06	0.00132585	No	No
NEK6	15.0932	1.15899	0.256758	4.51393	6.36e-06	0.00132585	No	No
ARRB1	8.15419	1.2531	0.277847	4.51002	6.48e-06	0.00133405	No	No
ANO1	27.2361	0.752071	0.167158	4.49915	6.82e-06	0.0013872	No	No
RALB	10.6152	1.54853	0.34495	4.48914	7.15e-06	0.00143673	No	No
HPCAL1	17.1562	0.934176	0.208285	4.48508	7.29e-06	0.00144707	No	No
GTF2IP1	13.7543	0.998389	0.223164	4.47378	7.68e-06	0.001508	No	No
USP22	6.41151	1.88269	0.421527	4.46636	7.96e-06	0.00151656	No	No
FBXO24	9.85616	1.60038	0.358189	4.46797	7.9e-06	0.00151656	No	No
COL13A1	16.833	0.953967	0.21475	4.44223	8.9e-06	0.00166384	No	No
TLE2	7.30442	1.23308	0.278434	4.42863	9.48e-06	0.00170254	No	No
ENSG00000285848	5.85505	1.52705	0.346003	4.4134	1.02e-05	0.00178883	No	No
NUP210	10.6444	1.24076	0.281534	4.40715	1.05e-05	0.00182224	No	No
ENSG00000248538	21.8193	0.73525	0.167232	4.39659	1.1e-05	0.00189361	No	No
MSL3	7.45635	1.29683	0.2955	4.38859	1.14e-05	0.00192534	No	No
COPZ1	2.49433	3.62135	0.825156	4.38868	1.14e-05	0.00192534	No	No
GLRX5	8.04146	1.77487	0.404675	4.38591	1.15e-05	0.00192987	No	No
LDB3	10.9394	1.67364	0.383642	4.36251	1.29e-05	0.00208644	No	No
TNS3	36.1413	0.659751	0.151547	4.35344	1.34e-05	0.00211372	No	No
SCUBE1	16.8014	0.927835	0.213897	4.33776	1.44e-05	0.00224921	No	No
ENSG00000285300	13.3888	0.933179	0.215592	4.32844	1.5e-05	0.00230383	No	No
ABL1	14.0769	0.920671	0.213054	4.32132	1.55e-05	0.00235811	Yes	No
ENSG00000284633	4.73036	1.70586	0.395348	4.31483	1.6e-05	0.0024014	No	No
PPP2R2C	27.1197	0.819572	0.190732	4.29698	1.73e-05	0.00251886	No	No
MROH1	14.1886	0.926748	0.216574	4.27912	1.88e-05	0.00270645	No	No
IQSEC1	43.9058	0.82575	0.193645	4.26424	2.01e-05	0.00286874	No	No
ENSG00000197813	13.1447	2.27658	0.535853	4.24852	2.15e-05	0.00300119	No	No
DGCR8	3.09686	2.08512	0.49071	4.24919	2.15e-05	0.00300119	No	No
LRP5L	6.88435	1.47077	0.347071	4.23765	2.26e-05	0.00312441	No	No
CDH4	93.5186	0.664665	0.157357	4.22393	2.4e-05	0.0032674	Yes	No
DLGAP4	20.5796	0.840089	0.19907	4.22006	2.44e-05	0.00328633	No	No
GDPD5	13.287	1.5826	0.375366	4.21616	2.48e-05	0.00328633	No	No
TULP3	22.6142	0.796704	0.189146	4.21211	2.53e-05	0.00328633	No	No
PAK4	18.8406	0.730373	0.173404	4.21197	2.53e-05	0.00328633	No	No
GNG7	8.48493	1.24844	0.296297	4.21347	2.51e-05	0.00328633	No	No
NFATC2	8.89736	1.16279	0.275958	4.21365	2.51e-05	0.00328633	No	No
ATP11A	30.0582	0.70108	0.166665	4.20651	2.59e-05	0.00334092	No	No
RGS3	8.23201	1.25746	0.299562	4.19767	2.7e-05	0.00339625	No	No
ITGAE	18.3182	0.832924	0.198377	4.19868	2.68e-05	0.00339625	No	No
TSPAN18	15.3978	0.811994	0.193577	4.19468	2.73e-05	0.00341596	No	No
TMEM63A	3.46488	1.83248	0.437156	4.19181	2.77e-05	0.00343399	No	No
ENSG00000285762	3.14111	2.21612	0.530272	4.17921	2.93e-05	0.00356167	No	No
KIAA0319L	14.5851	0.806887	0.193322	4.17379	3e-05	0.00356167	No	No
CUX1	45.0169	0.582386	0.14002	4.15931	3.19e-05	0.00370357	No	Yes
PTPRS	21.1795	0.834808	0.20075	4.15845	3.2e-05	0.00370357	No	Yes
RAB11FIP4	12.6367	0.984315	0.236818	4.15641	3.23e-05	0.00371135	No	No
SYDE1	4.6162	2.2767	0.548145	4.15347	3.27e-05	0.00373404	No	No
WDR20	11.3416	0.866906	0.209271	4.1425	3.44e-05	0.00386497	No	No
ZNF385C	8.04989	1.18778	0.287313	4.13409	3.56e-05	0.00395655	No	No
GTF2IP4	13.9833	0.909781	0.220311	4.12954	3.63e-05	0.0040093	No	No
GNAZ	6.45057	1.51113	0.367453	4.11243	3.92e-05	0.00425026	No	No
ENSG00000273049	8.2865	1.15238	0.280821	4.1036	4.07e-05	0.00431991	No	No
ENSG00000259579	15.5614	0.745534	0.182018	4.09595	4.2e-05	0.00435302	No	No
SLC12A3	6.98648	1.51345	0.370046	4.0899	4.32e-05	0.00444093	No	No
DNMT3A	14.2893	0.77709	0.190451	4.08026	4.5e-05	0.00457331	No	Yes
PLA2G15	3.28175	1.92491	0.472592	4.07309	4.64e-05	0.00466705	No	No
UBE2D2	7.14649	1.11828	0.274575	4.07275	4.65e-05	0.00466705	No	No
TSPAN3	7.68772	1.96882	0.483791	4.06957	4.71e-05	0.00467567	No	No
ADAMTS17	40.744	0.516532	0.127344	4.05619	4.99e-05	0.00492258	No	No
MRTFA	21.0875	0.618713	0.152656	4.05298	5.06e-05	0.0049527	No	No
SHANK2	68.8624	0.648329	0.16	4.05205	5.08e-05	0.0049527	No	No
ENSG00000132832	101.465	0.51269	0.127	4.03692	5.42e-05	0.0049893	No	No
CD37	3.0108	2.04468	0.505582	4.0442	5.25e-05	0.0049893	No	No
CDC42BPB	23.0374	0.769851	0.190403	4.04327	5.27e-05	0.0049893	No	No
UBASH3A	5.12232	1.48072	0.366107	4.04449	5.24e-05	0.0049893	No	No
CAMTA1	6.62475	1.27532	0.315996	4.03588	5.44e-05	0.0049893	No	No
KDM4B	29.1567	0.861718	0.213491	4.03633	5.43e-05	0.0049893	No	No
ENSG00000270149	4.46757	1.4882	0.368448	4.0391	5.37e-05	0.0049893	No	No
ENSG00000258137	36.4509	0.593973	0.148029	4.01254	6.01e-05	0.00527666	No	No
MYO15A	15.8111	0.777638	0.193708	4.01449	5.96e-05	0.00527666	No	No
ANKRD11	8.21944	1.1422	0.284541	4.01419	5.96e-05	0.00527666	No	Yes
RIPOR3	9.99045	0.928795	0.232635	3.9925	6.54e-05	0.0056009	No	No
AFAP1	18.5651	0.692734	0.173579	3.99089	6.58e-05	0.00561058	No	No
RAD9A	9.02304	1.00072	0.250856	3.98922	6.63e-05	0.00562177	No	No
FCSK	16.5758	0.847171	0.213337	3.97105	7.16e-05	0.00587376	No	No
SMPD3	4.60229	1.36073	0.342451	3.9735	7.08e-05	0.00587376	No	No
ENSG00000235007	11.5882	0.927029	0.233585	3.96869	7.23e-05	0.00587376	No	No
STK40	7.75313	1.03678	0.261035	3.9718	7.13e-05	0.00587376	No	No
LRP8	8.60596	1.7268	0.43504	3.9693	7.21e-05	0.00587376	No	No
FCGRT	2.48052	2.28381	0.576173	3.96377	7.38e-05	0.00592885	No	No
LDLRAD4	2.60269	2.23163	0.564419	3.95384	7.69e-05	0.0060086	No	No
LRRK1	41.4345	0.65008	0.164236	3.95821	7.55e-05	0.0060086	No	No
DDT	20.8825	0.765882	0.193634	3.95531	7.64e-05	0.0060086	No	No
GUSBP9	3.7097	1.79437	0.454199	3.95064	7.79e-05	0.00606162	No	No
TMEM105	6.58832	1.21287	0.308087	3.93679	8.26e-05	0.00625466	No	No
ELOA-AS1	10.7915	1.00615	0.25559	3.93659	8.26e-05	0.00625466	No	No
KCNIP3	2.5237	1.89155	0.48047	3.93687	8.26e-05	0.00625466	No	No
FAM178B	12.8451	0.930798	0.236642	3.93335	8.38e-05	0.00631118	No	No
CENPM	3.58689	2.08108	0.530199	3.92509	8.67e-05	0.00648241	No	No
VSTM2L	5.01026	1.64093	0.418095	3.92477	8.68e-05	0.00648241	No	No
CCDC88C	18.2478	0.768331	0.19605	3.91906	8.89e-05	0.00660872	No	No
DDC	10.0013	1.29285	0.330459	3.9123	9.14e-05	0.00670805	No	No
TP53I11	8.09331	1.02271	0.261516	3.91069	9.2e-05	0.00672371	No	No
EHD4	9.47284	1.03165	0.263997	3.90783	9.31e-05	0.00677445	No	No
RHBDL3	5.07539	1.42944	0.366037	3.90518	9.42e-05	0.00681965	No	No
GOLGA6D	4.74638	1.53451	0.393905	3.89563	9.79e-05	0.00700368	No	No
RPTOR	6.11815	1.31781	0.33911	3.88608	0.000101877	0.00707343	Yes	No
TEAD4	14.5759	0.798778	0.205598	3.88514	0.000102271	0.00707343	No	No
TOM1	11.3974	0.892395	0.229613	3.88653	0.000101688	0.00707343	No	No
MATN2	61.5871	0.603359	0.155092	3.89032	0.000100113	0.00707343	No	No
ENSG00000253917	11.8568	0.891868	0.229342	3.88882	0.000100733	0.00707343	No	No
INPP5D	6.8221	1.25658	0.323284	3.88691	0.000101527	0.00707343	No	No
RPH3AL	7.07357	1.18669	0.305627	3.88281	0.000103255	0.00708345	No	No
DPP9	23.2646	0.642678	0.165511	3.88299	0.000103179	0.00708345	No	No
TNRC6A	19.8482	0.745313	0.192481	3.87214	0.000107882	0.00722465	No	No
LTBP2	14.3689	0.938032	0.242335	3.87081	0.000108476	0.00723573	No	No
COL6A1	20.9152	0.863717	0.223598	3.86281	0.00011209	0.00730953	No	No
APBA2	4.01052	1.95375	0.505907	3.86187	0.000112521	0.00730953	No	No
CES5AP1	3.76651	1.94323	0.502615	3.86625	0.000110523	0.00730953	No	No
RASA4CP	11.2562	1.29529	0.335491	3.86089	0.000112973	0.00730953	No	No
SMTNL2	3.29501	1.81444	0.470088	3.8598	0.000113481	0.00730953	No	No
NTSR1	7.23632	1.23672	0.321233	3.8499	0.000118166	0.00747834	No	No
NBR1	3.9827	1.90787	0.497111	3.83791	0.000124087	0.00778475	No	No
STK11	12.0639	1.55617	0.407005	3.82346	0.000131591	0.00810488	No	Yes
RASA4DP	10.4983	1.19411	0.312303	3.82357	0.000131535	0.00810488	No	No
MAVS	3.41444	1.54333	0.404326	3.81704	0.000135063	0.00828843	No	No
SFSWAP	11.1698	1.50815	0.396472	3.80393	0.000142418	0.00854438	No	No
ENSG00000288873	22.1434	1.00307	0.263785	3.80263	0.00014317	0.00854438	No	No
ZBTB46	15.1878	1.14517	0.300895	3.80588	0.000141298	0.00854438	No	No
JPH3	11.8489	0.841949	0.221347	3.80375	0.00014252	0.00854438	No	No
KIF1A	19.4407	0.94715	0.249197	3.80081	0.000144222	0.00856438	No	No
MLYCD	5.44398	1.20356	0.316718	3.80011	0.000144634	0.00856438	No	No
LHPP	22.7679	0.848448	0.223363	3.79851	0.000145568	0.0085895	No	No
EFR3B	9.35536	0.898717	0.236827	3.79483	0.000147747	0.00865757	No	No
TPCN1	10.8438	0.875371	0.230968	3.79001	0.000150642	0.00878049	No	No
SMIM35	7.92282	0.996245	0.263327	3.78329	0.000154768	0.00897549	No	No
ENSG00000261459	4.74346	1.49543	0.395787	3.77837	0.000157856	0.00906175	No	No
ENSG00000284523	8.49479	1.1478	0.303783	3.77836	0.000157866	0.00906175	No	No
ATP2B2	31.1785	0.50031	0.132618	3.77256	0.000161584	0.00918412	No	No
TMEM94	10.1204	0.963368	0.255609	3.76891	0.000163964	0.00922354	No	No
GOLGA6C	5.25689	1.42809	0.379035	3.76771	0.00016475	0.00923697	No	No
ITPRIP	4.76881	1.38834	0.368823	3.76425	0.000167048	0.00933478	No	No
ATG2A	3.88694	1.69736	0.451288	3.76116	0.00016913	0.00941992	No	No
POC1A	6.39019	1.14932	0.306325	3.75195	0.000175463	0.00960528	No	No
PCSK6	28.3529	0.568213	0.151728	3.74494	0.000180437	0.00973809	No	No
PTK7	11.3886	1.47657	0.394562	3.7423	0.000182344	0.00973809	No	No
PHPT1	7.49906	1.01521	0.271217	3.74316	0.000181718	0.00973809	No	No
UMODL1	9.45424	1.10088	0.294872	3.73341	0.000188903	0.0100332	No	No
BCOR	19.2218	0.847568	0.227164	3.73108	0.000190662	0.0100865	No	Yes
SFXN5	15.3891	0.711259	0.190715	3.72943	0.00019191	0.0101209	No	No
HS1BP3	7.97706	0.985619	0.264516	3.72612	0.000194447	0.010191	No	No
ASAP3	11.4224	0.988974	0.265387	3.72653	0.000194136	0.010191	No	No
GOLGA6L1	12.3916	1.03276	0.277345	3.72372	0.00019631	0.0102251	No	No
ENSG00000288656	3.82381	1.68406	0.452202	3.72413	0.000195991	0.0102251	No	No
MYRF	8.25636	1.55694	0.419316	3.71305	0.000204776	0.010536	No	No
ARVCF	4.73826	1.38784	0.373701	3.71376	0.000204199	0.010536	No	No
FBN3	8.60996	1.17319	0.316068	3.71182	0.000205777	0.0105553	No	No
TSNARE1	27.8159	0.615868	0.16605	3.70893	0.000208141	0.0106442	No	No
GRK5	4.04331	1.35445	0.36566	3.70413	0.000212115	0.0106692	No	No
RNF126	18.9962	0.924612	0.249641	3.70376	0.000212423	0.0106692	No	No
ATP6V0D1	26.7972	0.687472	0.185429	3.70747	0.000209342	0.0106692	No	No
GNA12	4.55654	1.63819	0.44223	3.70439	0.0002119	0.0106692	Yes	No
OTOG	4.25741	1.53086	0.4135	3.70221	0.000213729	0.0106713	No	No
ENSG00000283183	9.88653	1.03999	0.280877	3.70263	0.000213372	0.0106713	No	No
SHARPIN	5.54031	1.31872	0.356325	3.70089	0.000214848	0.0106955	No	No
ENSG00000255845	2.11695	2.08997	0.565059	3.69867	0.00021673	0.0107575	No	No
KIAA1671	3.08585	1.79641	0.48665	3.69137	0.000223048	0.0109126	No	No
IGFBP5	19.7161	0.633078	0.171458	3.69231	0.000222224	0.0109126	No	No
SPSB3	6.21137	1.28878	0.349137	3.69132	0.000223089	0.0109126	No	No
CROCCP2	14.9425	0.853851	0.231398	3.68997	0.000224281	0.0109392	No	No
ZCCHC24	7.67297	1.03836	0.281707	3.68596	0.000227845	0.011081	No	No
FIGNL1	10.2255	1.21019	0.328406	3.68505	0.000228661	0.0110888	No	No
FBLN1	12.2688	0.905124	0.245884	3.6811	0.000232234	0.0112297	No	No
ING1	3.25797	1.81651	0.493908	3.67784	0.000235221	0.0113199	No	Yes
MAN2B2	6.21239	1.12969	0.307628	3.67225	0.00024042	0.0114614	No	No
CERK	9.41216	0.966808	0.263564	3.66821	0.000244253	0.0116113	No	No
COL4A2	35.8628	0.494215	0.134992	3.66108	0.000251155	0.011741	No	No
FHAD1	23.8163	0.676592	0.184669	3.66381	0.000248488	0.011741	No	No
ROR2	14.9689	0.729052	0.199072	3.66224	0.000250017	0.011741	No	No
KLHL29	36.4325	0.643927	0.17588	3.66117	0.000251065	0.011741	No	No
CACNA1A	27.2642	0.588481	0.16072	3.66152	0.000250719	0.011741	No	No
CUEDC1	9.62676	0.852373	0.233234	3.65458	0.000257605	0.0119762	No	No
SLC6A5	7.04087	1.29689	0.354947	3.65377	0.000258415	0.0119808	No	No
LINC02904	2.42954	1.93223	0.529095	3.65195	0.000260253	0.012033	No	No
C2orf42	10.147	0.930602	0.254901	3.65083	0.000261391	0.0120526	No	No
MED15	11.3198	0.81761	0.224607	3.64017	0.000272457	0.012427	No	No
MEGF11	31.0105	0.63236	0.17379	3.63864	0.000274083	0.0124339	No	No
IL15RA	3.90631	1.30115	0.358833	3.62607	0.000287762	0.0128814	No	No
SEC14L1	13.8893	0.766825	0.211561	3.62461	0.000289403	0.0129205	No	No
CHST12	4.47621	1.43195	0.395258	3.62283	0.000291396	0.0129752	No	No
TRAF2	6.45499	1.08846	0.300519	3.62192	0.000292421	0.0129866	No	No
COL4A1	18.555	0.71235	0.196756	3.62047	0.000294067	0.0130254	No	No
RIPOR1	3.91895	1.45604	0.402795	3.61485	0.00030052	0.0131049	No	No
NMT1	17.4968	0.837875	0.231888	3.61327	0.000302354	0.0131508	No	No
SLC7A1	7.56613	1.13251	0.313877	3.60814	0.000308394	0.0133448	No	No
DRAXIN	3.3829	1.65771	0.459627	3.60664	0.000310185	0.013388	No	No
HLCS	22.8975	0.603313	0.167358	3.60493	0.000312241	0.0134423	No	No
RBFOX3	62.6613	0.786368	0.218386	3.60082	0.000317214	0.0136216	No	No
CTIF	32.2504	0.681153	0.189205	3.60007	0.000318129	0.0136263	No	No
GOLGA6B	5.17624	1.31124	0.364654	3.59586	0.000323327	0.0137723	No	No
IER5L-AS1	10.2637	0.900767	0.250538	3.59533	0.000323987	0.0137723	No	No
TACC2	27.5179	0.577274	0.160623	3.59396	0.000325684	0.0138097	No	No
CLSTN3	4.42819	1.5727	0.437899	3.59147	0.000328822	0.013873	No	No
CASZ1	30.5913	0.976504	0.272213	3.58728	0.000334145	0.0140624	No	No
ACSS1	5.42551	1.41397	0.394574	3.58354	0.000338974	0.0141564	No	No
SLC35E2A	5.72189	1.52438	0.425929	3.57896	0.000344962	0.0143036	No	No
ABLIM2	28.0614	0.645039	0.180408	3.57544	0.000349635	0.0143932	No	No
ENSG00000228522	3.79274	1.464	0.409465	3.57541	0.000349682	0.0143932	No	No
KCTD2	5.62568	1.49824	0.419362	3.57267	0.000353365	0.0144743	No	No
MXRA7	6.00101	1.24411	0.348393	3.571	0.000355623	0.0145019	No	No
USHBP1	9.2368	0.954007	0.267437	3.56722	0.000360782	0.0146712	No	No
PAX5	20.0619	0.676531	0.189815	3.56416	0.000365016	0.0147722	Yes	Yes
AJAP1	14.2983	0.815999	0.229011	3.56314	0.000366441	0.0147813	No	No
CELF4	28.7324	0.692044	0.194244	3.56275	0.000366992	0.0147813	No	No
ABR	24.5097	0.707856	0.199259	3.55245	0.000381664	0.0152269	No	No
RASGRF1	14.1004	0.753742	0.212275	3.55078	0.000384087	0.015255	No	No
ENSG00000286181	5.56389	1.32894	0.374611	3.54752	0.000388881	0.0154055	No	No
PARVB	18.6031	0.788717	0.222427	3.54595	0.0003912	0.0154611	No	No
DNAH2	10.4643	0.854532	0.241053	3.54499	0.000392623	0.0154811	No	No
SDS	3.32736	1.48041	0.417731	3.54394	0.000394197	0.0155069	No	No
RASSF4	16.7601	0.718012	0.202741	3.54153	0.000397816	0.0155406	No	No
SNHG29	4.75192	1.20922	0.341358	3.54239	0.000396517	0.0155406	No	No
CAPZB	4.93386	1.34823	0.38067	3.54171	0.000397537	0.0155406	No	No
GPR107	6.53282	1.01784	0.287525	3.54001	0.000400109	0.0155861	No	No
RNF213	17.7864	0.694172	0.196119	3.53954	0.000400828	0.0155861	No	No
ENSG00000262039	10.174	0.8242	0.233022	3.53701	0.00040468	0.0156997	No	No
MLLT1	8.74186	0.913412	0.258635	3.53167	0.000412943	0.0158023	No	No
NUF2	10.0536	0.857841	0.242781	3.53339	0.000410264	0.0158023	Yes	No
WASF2	5.98565	1.12168	0.317471	3.53317	0.000410605	0.0158023	No	No
CASTOR2	8.39711	0.91171	0.258147	3.53174	0.000412833	0.0158023	No	No
ZNF670-ZNF695	16.9224	0.662618	0.188062	3.52341	0.000426039	0.0158572	No	No
LINC00963	7.52846	1.42865	0.405648	3.5219	0.000428462	0.0158572	No	No
NFATC4	5.002	1.31747	0.373641	3.52603	0.000421834	0.0158572	No	No
GOLGA6A	39.2659	0.602684	0.171055	3.52335	0.000426135	0.0158572	No	No
CORO2B	5.16049	1.41692	0.401645	3.52779	0.000419043	0.0158572	No	No
GRIK4	2.26019	1.98914	0.563889	3.52754	0.000419441	0.0158572	No	No
ENSG00000253715	13.2151	0.823209	0.233767	3.5215	0.000429118	0.0158572	No	No
RBM19	20.5515	0.595655	0.168753	3.52974	0.00041597	0.0158572	No	No
KIAA0513	6.65002	1.21955	0.346771	3.51688	0.000436643	0.0160191	No	No
GRIN2D	6.99736	1.11618	0.317363	3.51703	0.000436399	0.0160191	No	No
ABCC6	6.30423	1.04251	0.296491	3.51616	0.000437842	0.0160282	No	No
GPRC5C	7.44941	1.74635	0.496972	3.51397	0.000441459	0.0160562	No	No
COL26A1	13.713	0.858708	0.244502	3.51207	0.000444636	0.016137	No	No
ENSG00000283663	2.51854	1.65978	0.473059	3.50861	0.00045045	0.0162779	No	No
COL23A1	37.404	0.719481	0.205106	3.50785	0.000451741	0.0162897	No	No
RGPD5	16.1539	0.676477	0.192913	3.50664	0.00045381	0.0163294	No	No
KATNIP	17.7778	0.716775	0.204646	3.50251	0.000460891	0.0165138	No	No
ENSG00000255438	3.7028	1.85332	0.529572	3.49965	0.00046587	0.0166568	No	No
ANTXRL	3.02231	1.47086	0.420382	3.49886	0.000467255	0.016671	No	No
SBK1	5.6388	1.15405	0.329915	3.49801	0.000468744	0.0166889	No	No
PCBP3	43.9273	0.640376	0.183358	3.49249	0.000478534	0.0168948	No	No
CARS1	6.80713	1.07368	0.307577	3.49078	0.000481608	0.0169679	No	No
WNK2	19.1485	0.831251	0.238276	3.4886	0.000485554	0.0170713	No	No
WDFY4	11.3451	0.907172	0.260231	3.48603	0.000490242	0.0170937	No	No
KCNK9	10.2163	1.18993	0.341323	3.48623	0.000489879	0.0170937	No	No
FBXL18	23.1482	0.56066	0.160788	3.48695	0.00048857	0.0170937	No	No
STK10	3.91037	1.37285	0.39449	3.48006	0.000501296	0.0171223	No	No
TECR	15.488	0.730726	0.21003	3.47914	0.000503025	0.0171223	No	No
SCRIB	14.6436	0.831415	0.238904	3.48013	0.000501176	0.0171223	No	No
PHF21B	11.7025	1.49025	0.427949	3.48232	0.000497092	0.0171223	No	No
LINC02520	7.91414	1.06706	0.306712	3.47903	0.00050324	0.0171223	No	No
NECTIN1	16.111	0.720808	0.206883	3.48414	0.000493725	0.0171223	No	No
STIP1	6.73885	1.09242	0.313637	3.48308	0.000495681	0.0171223	No	No
ESPNP	9.57442	0.931565	0.267833	3.47816	0.000504867	0.0171431	No	No
GTF2I	13.8605	0.661833	0.190638	3.47168	0.000517222	0.0174242	Yes	No
SULF2	16.8393	0.786564	0.226603	3.47111	0.000518307	0.0174242	No	No
SLC6A6	8.27761	1.10429	0.318254	3.46984	0.000520772	0.0174723	No	No
WASH5P	4.74258	1.56735	0.452093	3.46687	0.000526551	0.0174923	No	No
PALD1	3.14718	1.99449	0.575266	3.46708	0.000526144	0.0174923	No	No
IDH2	10.2806	0.935825	0.269894	3.46738	0.000525561	0.0174923	Yes	No
ADAMTSL5	7.214	0.939312	0.270845	3.46809	0.00052418	0.0174923	No	No
CABIN1	20.9472	0.685458	0.197776	3.46582	0.000528613	0.017504	No	No
APC2	3.75924	1.57106	0.453565	3.4638	0.000532609	0.0175896	No	No
ENSG00000258539	20.9414	0.594411	0.171646	3.46301	0.000534175	0.0176069	No	No
HTT	22.2686	0.572284	0.165324	3.46159	0.00053699	0.0176457	No	No
FOXP3	6.87141	1.06384	0.307426	3.46047	0.000539243	0.0176704	No	No
ABCC3	6.32193	0.967487	0.279635	3.45982	0.000540532	0.0176783	No	No
HNRNPUL1	6.07156	1.08494	0.314238	3.45261	0.000555188	0.0180527	No	No
POR	7.30543	1.08431	0.314204	3.45097	0.000558584	0.0181282	No	No
AK8	14.6539	0.72246	0.209426	3.44972	0.000561177	0.0181774	No	No
NCF1	2.45042	1.65902	0.481447	3.44591	0.000569136	0.0183647	No	No
AHNAK2	12.4213	1.13765	0.33026	3.4447	0.000571697	0.0184121	No	No
RLN2	2.79245	2.09327	0.608308	3.44114	0.000579271	0.0185851	No	No
ENSG00000255872	20.8152	0.766683	0.223015	3.43781	0.000586437	0.0186648	No	No
ACOT7	41.9445	0.490657	0.142702	3.43833	0.000585305	0.0186648	No	No
ATP8B3	4.8869	1.37187	0.399344	3.4353	0.000591888	0.0187405	No	No
FCHO1	4.00802	1.3739	0.400155	3.43341	0.000596041	0.0188221	No	No
IL2RB	5.03728	1.35035	0.393556	3.43116	0.00060101	0.0189229	No	No
RLN1	2.98058	1.87365	0.546181	3.43046	0.000602565	0.0189365	No	No
FAM53B	16.6812	0.662682	0.193271	3.42877	0.000606327	0.0189845	No	No
UNG	5.82474	1.25435	0.366098	3.42627	0.000611929	0.0190387	No	No
COL6A3	22.8169	0.961513	0.280857	3.42349	0.000618217	0.0191081	No	No
ADGRA1	5.31824	1.09649	0.320555	3.42059	0.000624847	0.0191726	No	No
CFAP99	5.53217	1.13054	0.330754	3.41808	0.000630641	0.0193152	No	No
CHID1	5.14288	1.13016	0.330837	3.41606	0.000635346	0.0193544	No	No
BID	7.34079	0.954749	0.279458	3.41643	0.000634469	0.0193544	No	No
PGLS-DT	13.3314	0.913226	0.267411	3.41507	0.000637654	0.0193544	No	No
SLC35E2B	3.24263	1.39911	0.409592	3.41588	0.000635769	0.0193544	No	No
FCGBP	8.29413	1.08839	0.318681	3.41531	0.000637105	0.0193544	No	No
PTPN9	13.1224	0.7251	0.212483	3.4125	0.000643693	0.0195026	No	No
CCNF	4.38853	1.41028	0.41345	3.41099	0.000647265	0.0195611	No	No
ESYT2	10.0277	0.777745	0.228121	3.40935	0.000651173	0.0196236	No	No
RRBP1	10.1535	1.05993	0.311227	3.40565	0.000660074	0.0197858	No	No
DAGLA	9.71209	0.942816	0.276809	3.40602	0.000659177	0.0197858	No	No
RUFY1	6.90721	1.13443	0.333604	3.40052	0.000672587	0.0200895	No	No
SLIT3	42.5531	0.422649	0.124329	3.39943	0.000675262	0.0201338	No	Yes
ENSG00000253125	11.5775	0.993481	0.292337	3.39841	0.000677783	0.0201444	No	No
ARHGEF10L	19.4608	0.736632	0.216802	3.39771	0.000679521	0.0201539	No	No
DNMT3B	2.56814	1.67163	0.492836	3.39186	0.000694198	0.0204455	No	Yes
DBP	5.26792	1.53612	0.45282	3.39233	0.000693005	0.0204455	No	No
ELL	10.7698	1.02009	0.301006	3.38893	0.000701657	0.0205933	Yes	No
ACTB	5.32606	1.22071	0.360439	3.38674	0.000707277	0.0207222	No	No
TAF11L10	2.20209	1.96697	0.580909	3.38602	0.000709146	0.020741	No	No
ENSG00000254975	2.43806	1.84291	0.544631	3.38377	0.000714976	0.0207871	No	No
GOLGA6L24P	3.45333	1.7013	0.502784	3.38376	0.000715016	0.0207871	No	No
RFX2	23.4821	0.561599	0.166004	3.38304	0.000716883	0.0207871	No	No
KDM2B	17.4412	0.61354	0.181432	3.38165	0.000720524	0.0208569	No	No
SNHG10	6.29848	1.47791	0.437172	3.38061	0.000723249	0.0208642	No	No
PPFIA1	10.4049	0.743297	0.220066	3.3776	0.000731206	0.0210219	No	No
EMC10	3.46249	1.4422	0.427182	3.37607	0.000735295	0.021082	No	No
ENSG00000260537	6.61002	1.03051	0.305296	3.37545	0.000736946	0.021082	No	No
PLA2G2C	2.97632	1.62864	0.482502	3.37541	0.000737045	0.021082	No	No
ARMC2	14.29	1.21137	0.359276	3.37169	0.000747083	0.0212615	No	No
ZER1	4.84148	1.28265	0.380418	3.37168	0.0007471	0.0212615	No	No
NOMO2	17.2055	0.629107	0.186644	3.37062	0.000749996	0.021308	No	No
TNXB	9.57185	0.772188	0.229207	3.36896	0.000754533	0.0213378	No	No
STIL	7.22428	1.26828	0.376964	3.36446	0.000766938	0.0214641	No	No
DMPK	6.76856	1.06468	0.31644	3.36456	0.000766669	0.0214641	No	No
GUSBP15	12.9018	0.654268	0.194536	3.36323	0.000770356	0.0215241	No	No
CORO7-PAM16	12.5767	0.825128	0.245376	3.36271	0.000771819	0.0215293	No	No
ZSCAN5A-AS1	5.4853	1.12024	0.333475	3.35928	0.000781462	0.0217264	No	No
TFCP2L1	3.17962	1.66682	0.496548	3.35682	0.00078844	0.0217633	No	No
SLC25A35	9.06	1.13847	0.33914	3.35692	0.000788159	0.0217633	No	No
ENSG00000268790	8.7641	0.884409	0.263812	3.35242	0.000801073	0.0219861	No	No
MICAL3	13.2887	0.919186	0.274471	3.34893	0.00081123	0.0221526	No	No
ARHGAP19-SLIT1	27.2441	0.576883	0.172255	3.349	0.000811037	0.0221526	No	No
KRT16P3	2.90092	1.68564	0.503456	3.34813	0.000813581	0.0221558	No	No
ENSG00000288674	15.1766	0.646405	0.19324	3.34509	0.000822563	0.0223133	No	No
ZNF295-AS1	5.77883	1.01179	0.302505	3.3447	0.000823726	0.0223133	No	No
PLEKHG4B	17.1103	1.00307	0.299966	3.34394	0.000825967	0.0223382	No	No
GSE1	75.0957	0.572251	0.17118	3.34299	0.000828817	0.0223488	No	No
ITPK1	19.9301	0.836518	0.250236	3.34292	0.000829008	0.0223488	No	No
TAF11L7	2.18467	1.90378	0.569727	3.34156	0.000833095	0.0224231	No	No
DGLUCY	14.922	0.694933	0.208092	3.33955	0.000839142	0.022507	No	No
LRP1	10.0638	0.946674	0.283707	3.3368	0.000847481	0.0225942	No	No
PCNT	19.8111	0.648014	0.194543	3.33095	0.000865501	0.0230029	No	No
ENSG00000273756	3.50882	1.58736	0.476862	3.32876	0.000872331	0.0231469	No	No
NCF1C	3.08967	1.43508	0.431313	3.32723	0.000877126	0.0232012	No	No
ANK1	27.6386	0.568276	0.171009	3.32308	0.000890288	0.0234392	No	No
PTGES3L-AARSD1	3.54665	1.36569	0.41134	3.32011	0.000899817	0.0236163	No	No
EPHB2	2.61251	1.58072	0.476775	3.31545	0.000914969	0.0238656	No	No
ALDH3B2	23.0904	0.734116	0.221405	3.31572	0.00091407	0.0238656	No	No
ITPKB	10.785	0.772515	0.233141	3.31352	0.000921304	0.0239349	Yes	No
PPARD	10.4167	0.726661	0.219569	3.30949	0.000934657	0.0241182	No	No
MYEOV	5.09966	1.16824	0.353198	3.3076	0.000940976	0.0242072	No	No
SLC38A10	8.471	0.876477	0.265157	3.3055	0.000948075	0.0242941	No	No
TCAF2	7.15303	1.1242	0.340118	3.30532	0.000948672	0.0242941	No	No
LINC02074	7.51601	0.977559	0.295901	3.30367	0.000954296	0.0243701	No	No
CYLD-AS1	2.67383	1.94252	0.588099	3.30305	0.000956389	0.0243807	No	No
NPHP4	17.6905	0.603663	0.182981	3.29904	0.000970158	0.0246246	No	No
PSMD12	3.61936	1.32088	0.400389	3.29899	0.000970333	0.0246246	No	No
DNAH17	3.46401	1.73344	0.52597	3.29569	0.000981789	0.0247082	No	No
DHRS2	18.3623	0.906469	0.275014	3.29608	0.000980424	0.0247082	No	No
ENSG00000235888	7.63682	0.911085	0.276704	3.29264	0.000992523	0.0249253	No	No
UNC13A	8.82464	0.775309	0.235517	3.29195	0.000994949	0.0249491	No	No
NXN	4.84315	1.2138	0.368919	3.29016	0.00100131	0.0250033	No	No
ARL2-SNX15	4.38152	1.68228	0.511317	3.29009	0.00100155	0.0250033	No	No
ENSG00000237938	26.8318	0.637931	0.193871	3.29049	0.00100013	0.0250033	No	No
ENSG00000287787	11.5128	0.710061	0.216009	3.28718	0.00101195	0.0250826	No	No
TSC22D4	2.32782	1.66598	0.506818	3.28714	0.0010121	0.0250826	No	No
LHX4	6.531	1.07514	0.327234	3.28553	0.0010179	0.0251484	No	No
HOXC6	7.64034	0.911513	0.277402	3.28589	0.0010166	0.0251484	No	No
PC	12.402	0.875799	0.26676	3.2831	0.00102674	0.0251484	No	No
SIN3A	10.8937	0.856755	0.26109	3.28146	0.0010327	0.0252578	No	No
PATJ	8.39006	0.913785	0.278617	3.27972	0.00103911	0.0253409	No	No
CDK12	110.237	0.792897	0.241757	3.27972	0.00103908	0.0253409	No	Yes
TCERG1L	3.62565	1.38797	0.423718	3.2757	0.00105399	0.025374	No	No
VPS16	3.55395	2.40178	0.733171	3.27588	0.00105332	0.025374	No	No
UBE2O	9.13737	0.885148	0.270153	3.27647	0.00105114	0.025374	No	No
PSEN1	17.9201	0.852371	0.260074	3.27742	0.0010476	0.025374	No	No
PNPO	7.16092	0.894865	0.273057	3.27721	0.00104837	0.025374	No	No
ENSG00000289292	2.67255	1.72497	0.526332	3.27734	0.00104789	0.025374	No	No
UVRAG-DT	2.53523	1.62657	0.49707	3.27231	0.00106674	0.0256442	No	No
TBC1D14	17.9914	0.697853	0.213322	3.27137	0.00107029	0.0256565	No	No
BAHCC1	9.71372	0.939567	0.287839	3.26421	0.00109769	0.0261528	No	No
MB21D2	7.68449	0.89637	0.274628	3.26394	0.00109874	0.0261528	No	No
CPNE5	7.58837	0.939703	0.287897	3.26403	0.0010984	0.0261528	No	No
DDX54	7.66135	1.04537	0.320517	3.26152	0.00110818	0.0263033	No	No
PAM16	3.40064	1.49047	0.457527	3.25766	0.00112334	0.0265366	No	No
TMEM18	3.83299	2.03765	0.625543	3.25742	0.0011243	0.0265366	No	No
SH3PXD2A	12.5598	0.7307	0.224543	3.25417	0.00113725	0.026562	No	No
ENSG00000258086	11.1728	0.944659	0.290308	3.25399	0.00113797	0.026562	No	No
PLCH2	31.7686	0.566599	0.174077	3.25488	0.00113442	0.026562	No	No
TRAF3	12.6099	0.666075	0.204932	3.25022	0.00115314	0.026805	No	Yes
RIN3	16.0533	0.660795	0.203346	3.2496	0.00115566	0.0268266	No	No
TSPAN15	6.9378	1.16388	0.358341	3.24796	0.00116234	0.0269077	No	No
HECTD4	19.5079	0.543985	0.167652	3.24472	0.00117566	0.0270496	No	No
DYSF	26.4354	0.586218	0.180864	3.2412	0.00119026	0.0271194	No	No
FAAP100	4.87087	1.38426	0.427166	3.24057	0.00119291	0.0271314	No	No
FAM221A	3.14814	1.46644	0.452693	3.23938	0.00119792	0.0271721	No	No
DCAF11	2.7567	1.5601	0.482022	3.23657	0.00120975	0.0273709	No	No
TESC	5.32432	1.04935	0.324259	3.23615	0.00121155	0.0273709	No	No
PPP1R37	4.62212	1.17565	0.363273	3.23628	0.001211	0.0273709	No	No
CREB3L1	4.57422	1.10574	0.341934	3.23377	0.00122167	0.0274018	No	No
GOLGA6L22	3.81252	1.30519	0.403629	3.23364	0.00122225	0.0274018	No	No
TAFA5	31.3084	0.572055	0.176934	3.23316	0.00122428	0.0274018	No	No
MSI2	40.5284	0.607961	0.188032	3.23329	0.00122374	0.0274018	Yes	No
ST3GAL4	8.77758	0.893181	0.276679	3.22822	0.00124562	0.0277323	No	No
ADD3	9.66146	0.832822	0.25796	3.22849	0.00124446	0.0277323	No	No
C7orf50	28.6094	0.606076	0.187905	3.22544	0.00125779	0.0279297	No	No
ASL	2.79871	1.58795	0.492936	3.22141	0.0012756	0.0282878	No	No
ADARB1	15.5711	0.612954	0.190319	3.22066	0.00127895	0.0283249	No	No
FAM168B	4.25425	1.14582	0.355952	3.21903	0.00128626	0.0284238	No	No
WDR1	7.00341	1.19457	0.37111	3.21891	0.00128679	0.0284238	No	No
ENSG00000236601	2.38712	1.53599	0.477536	3.21649	0.00129769	0.02859	No	No
ZFPM1	7.63251	1.18484	0.368718	3.2134	0.00131173	0.0287865	No	No
POFUT2	5.13164	1.12919	0.351581	3.21176	0.00131926	0.0288765	No	No
KCNQ1	48.0788	0.578424	0.180138	3.21101	0.00132272	0.0289147	No	No
PDE2A	12.4185	0.704105	0.219345	3.21003	0.0013272	0.0289378	No	No
CILP2	2.79608	1.9502	0.607962	3.20776	0.00133774	0.0290439	No	No
RANBP3	11.2431	0.707818	0.220676	3.2075	0.00133895	0.0290439	No	No
POM121C	8.66286	1.01334	0.315922	3.20758	0.00133857	0.0290439	No	No
COL2A1	6.3161	0.961832	0.300125	3.20477	0.00135172	0.0292379	No	Yes
MINDY4	11.4612	0.853292	0.266281	3.20447	0.00135309	0.0292379	No	No
CLUH	3.57806	2.04567	0.638707	3.20284	0.00136082	0.029255	No	No
CENPX	3.96085	1.15253	0.359839	3.2029	0.00136053	0.029255	No	No
IP6K3	3.7312	1.24689	0.389635	3.20015	0.00137358	0.0294544	No	No
RILPL1	8.56688	0.840093	0.262758	3.1972	0.00138767	0.0296514	No	No
INMT	6.71609	1.10262	0.34493	3.19664	0.00139037	0.0296529	No	No
SELENOI	10.0231	0.766295	0.239738	3.19638	0.00139163	0.0296529	No	No
NUAK2	2.67706	1.74369	0.545675	3.19547	0.00139603	0.0297093	No	No
IQANK1	3.30074	1.43995	0.451002	3.19278	0.0014091	0.0298241	No	No
CABP7-DT	7.75384	0.818486	0.256344	3.19292	0.00140844	0.0298241	No	No
GREP1	2.3084	1.93539	0.607344	3.18664	0.00143934	0.0302495	No	No
CNTN2	4.47414	1.24243	0.390213	3.18397	0.0014527	0.0304782	No	No
DNM2	11.2092	0.726671	0.228244	3.18374	0.00145384	0.0304782	Yes	No
TKT	3.16448	1.37331	0.431789	3.18052	0.00147011	0.0307431	No	No
TNS1	12.6749	1.07255	0.337387	3.17898	0.00147796	0.0307547	No	No
BRSK2	23.6711	0.637312	0.200412	3.18	0.00147273	0.0307547	No	No
UROC1	4.31684	1.2668	0.39882	3.17636	0.00149135	0.0309569	No	No
ZNF536	6.58103	1.06189	0.334559	3.174	0.00150351	0.0311252	No	No
NFAM1	36.29	0.513287	0.161712	3.17408	0.00150313	0.0311252	No	No
GOLGA6L25P	3.64949	1.49089	0.470129	3.17124	0.00151789	0.0313535	No	No
GREB1	18.295	0.564794	0.178438	3.1652	0.00154975	0.0318947	No	No
HMCN2	23.6344	0.660139	0.208667	3.1636	0.00155828	0.0319692	No	No
SHB	18.7103	1.21806	0.385124	3.16277	0.00156278	0.0319692	No	No
LINC01163	15.6008	0.681535	0.215481	3.16286	0.00156229	0.0319692	No	No
CTSS	2.58996	1.43516	0.45385	3.16218	0.00156592	0.0319933	No	No
ENSG00000267277	2.37524	1.67552	0.529922	3.16181	0.00156789	0.0319949	No	No
SRCIN1	13.0948	0.760553	0.240676	3.16007	0.00157731	0.0320706	No	No
MCF2L	6.58404	1.12147	0.355351	3.15596	0.0015997	0.0323341	No	No
GOLGA6L6	3.51888	1.53336	0.485828	3.15618	0.00159848	0.0323341	No	No
BRI3	4.02784	1.43063	0.453314	3.15594	0.00159984	0.0323341	No	No
ZNF658	30.1561	0.684446	0.216803	3.15699	0.00159407	0.0323341	No	No
GPAT2	10.7767	0.691351	0.219063	3.15594	0.00159982	0.0323341	No	No
ADAM8	2.90382	1.59154	0.504572	3.15424	0.00160914	0.0324372	No	No
INMT-MINDY4	13.2315	0.763335	0.242024	3.15396	0.00161071	0.0324372	No	No
SMOC1	20.0416	0.831855	0.263891	3.15227	0.00162007	0.0325277	No	No
PKD1L2	9.59	0.765558	0.24312	3.14889	0.0016389	0.0327703	No	No
PTPRF	18.1107	0.535175	0.170077	3.14667	0.00165141	0.0328025	No	No
NT5C2	14.8065	0.591938	0.18804	3.14794	0.00164426	0.0328025	Yes	No
UNKL	15.3158	0.784483	0.249528	3.14387	0.0016673	0.0329316	No	No
SUGP1	4.16716	1.20489	0.383206	3.14422	0.00166529	0.0329316	No	No
ENSG00000284649	2.88483	1.45533	0.462939	3.14367	0.00166844	0.0329316	No	No
TADA2B	6.73545	0.959648	0.30516	3.14474	0.00166235	0.0329316	No	No
ENSG00000283128	16.0909	0.674871	0.214748	3.14261	0.00167447	0.0329565	No	No
EVI5L	4.13166	1.21437	0.386448	3.14238	0.00167579	0.0329565	No	No
UBE2L3	8.99708	0.784455	0.249661	3.14208	0.00167751	0.0329565	No	No
CASTOR3	10.3178	1.28596	0.409396	3.14111	0.00168307	0.0330273	No	No
CDK18	3.48207	1.19314	0.380354	3.13693	0.00170729	0.033185	No	No
HBP1	3.65601	1.24683	0.397219	3.13889	0.0016959	0.033185	No	No
PADI2	4.1833	1.15319	0.36765	3.13667	0.0017088	0.033185	No	No
ATP1A3	3.73785	1.45909	0.465071	3.13734	0.00170491	0.033185	No	No
ENSG00000259223	4.76961	1.1832	0.377147	3.13723	0.00170551	0.033185	No	No
APBA3	2.83048	1.97188	0.628972	3.13509	0.00171802	0.0332873	No	No
CPAMD8	14.437	0.633255	0.202035	3.13438	0.00172216	0.0333293	No	No
HEMK1	2.35945	1.86878	0.596442	3.13321	0.00172908	0.0334248	No	No
VCP	3.48742	1.48778	0.475121	3.13136	0.00173996	0.0335201	No	No
ANKRD23	3.99718	1.23465	0.394366	3.13072	0.0017438	0.0335558	No	No
ACOT11	13.5416	0.788696	0.251997	3.12978	0.00174938	0.0336248	No	No
ENSG00000259420	3.75951	1.28637	0.411196	3.12836	0.00175785	0.0336934	No	No
PAQR5	9.30842	0.785868	0.251218	3.12823	0.00175862	0.0336934	No	No
FHL5	3.22214	1.23096	0.393598	3.12746	0.00176323	0.0337372	No	No
ARHGAP23	13.0877	0.737619	0.235915	3.12663	0.00176824	0.0337752	No	No
CCDC144NL-AS1	21.801	1.0134	0.32417	3.12613	0.00177122	0.0337752	No	No
ENSG00000260877	7.44753	1.06911	0.342322	3.12312	0.00178946	0.0340118	No	No
ENSG00000285623	2.36934	1.47833	0.47355	3.12179	0.00179753	0.0341228	No	No
LRRFIP1	22.5478	0.510542	0.163593	3.1208	0.00180358	0.0341607	No	No
SENP3-EIF4A1	5.50513	1.39786	0.447985	3.12033	0.00180651	0.0341778	No	No
CORO2A	6.53754	1.15457	0.370235	3.11848	0.00181784	0.0342757	No	No
ASPSCR1	8.22617	0.80749	0.258918	3.11871	0.00181645	0.0342757	No	No
LINC01749	14.0847	0.896643	0.287831	3.11518	0.00183834	0.0345478	No	No
KIF26B	42.6167	0.478209	0.153568	3.11399	0.00184579	0.0346491	No	No
HERC2P9	21.041	0.515863	0.165792	3.1115	0.00186137	0.0348253	No	No
OR2A20P	2.36165	2.54328	0.817533	3.11093	0.00186502	0.034855	No	No
CACNA1S	6.19529	0.955775	0.30728	3.11043	0.00186812	0.0348744	No	No
SLC43A2	7.70914	0.840249	0.270232	3.10937	0.0018749	0.0349621	No	No
PLEKHG3	7.07452	0.889421	0.286203	3.10765	0.00188579	0.0351265	No	No
WHAMMP4	6.35281	0.954824	0.307326	3.10688	0.00189074	0.0351411	No	No
GSTO2	11.3237	0.836763	0.269361	3.10647	0.00189335	0.0351509	No	No
ZFP90	4.50688	1.03529	0.333443	3.10485	0.00190372	0.0351535	No	No
ENSG00000286962	10.703	0.737137	0.237417	3.10483	0.0019039	0.0351535	No	No
PKD1P3	5.31477	1.02387	0.329635	3.10607	0.00189589	0.0351535	No	No
F11R	3.66532	1.38478	0.446416	3.102	0.00192216	0.035413	No	No
SPOCK2	3.63233	1.29645	0.418245	3.09974	0.00193689	0.0356067	No	No
FAM86C1P	3.05799	1.32096	0.426201	3.09939	0.0019392	0.0356104	No	No
ENSG00000250424	6.17412	1.17893	0.380466	3.09865	0.00194402	0.0356344	No	No
MTA3	18.9927	0.52785	0.170386	3.09797	0.0019485	0.0356344	No	No
SLC6A18	4.3435	1.26171	0.40728	3.0979	0.00194895	0.0356344	No	No
NTRK1	6.8414	0.87634	0.282999	3.09662	0.00195738	0.0356789	Yes	No
COL1A1	3.80963	1.16146	0.375387	3.09403	0.00197457	0.0357728	Yes	No
GATAD2A	11.9382	0.764823	0.2472	3.09395	0.00197513	0.0357728	No	No
ITPR3	11.9106	0.752919	0.243358	3.09388	0.0019756	0.0357728	No	No
MYH6	5.61143	1.44635	0.467784	3.09191	0.0019887	0.0359714	No	No
TCP11L2	3.17325	1.34862	0.436304	3.091	0.00199484	0.0360438	No	No
ENSG00000287335	2.39242	1.61137	0.521371	3.09064	0.00199724	0.0360486	No	No
ENSG00000249236	16.3837	0.588696	0.190586	3.08888	0.00200912	0.0361503	No	No
ENSG00000280571	10.0614	0.733112	0.237341	3.08885	0.0020093	0.0361503	No	No
MAP4K2	2.40342	1.53436	0.496852	3.08816	0.00201402	0.0361965	No	No
ZDHHC14	4.621	1.45358	0.470898	3.08683	0.00202305	0.0362816	No	No
KCNK3	27.3646	0.601684	0.194916	3.08689	0.00202262	0.0362816	No	No
ERGIC1	13.8647	0.675137	0.218811	3.08549	0.00203218	0.0364057	No	No
ENSG00000256967	2.43252	2.6689	0.865434	3.08389	0.00204314	0.0365254	No	No
CASP9	2.99183	1.33478	0.433071	3.08212	0.0020553	0.0366426	No	No
CCDC85C	13.3219	0.732259	0.237593	3.08199	0.00205621	0.0366426	No	No
RPL4	4.85884	1.03129	0.334697	3.08125	0.00206131	0.0366561	No	No
HTRA3	6.51925	1.75332	0.569003	3.0814	0.00206033	0.0366561	No	No
LINC02255	5.10429	0.959028	0.311443	3.0793	0.00207484	0.0368192	No	No
ENSG00000283283	3.21027	1.5969	0.518589	3.07931	0.00207482	0.0368192	No	No
FOXK1	7.71988	1.01269	0.329127	3.07691	0.00209161	0.0369225	No	No
FRMD8	15.1204	0.88065	0.286104	3.07807	0.00208345	0.0369225	No	No
GRHL3	4.08842	1.27968	0.415824	3.07745	0.0020878	0.0369225	No	No
ARHGEF17	15.4895	0.580279	0.188581	3.07709	0.00209035	0.0369225	No	No
ZMIZ1-AS1	12.6898	0.62605	0.20352	3.0761	0.00209726	0.0369836	No	No
SLIT1	19.8263	0.628794	0.204592	3.0734	0.00211636	0.0371726	No	No
AFAP1-AS1	5.24878	1.17743	0.383214	3.07251	0.00212265	0.0371982	No	No
ENSG00000287001	44.0407	0.73388	0.238915	3.07172	0.00212826	0.0372578	No	No
TSC2	5.167	1.00026	0.326315	3.06531	0.00217446	0.0376145	No	Yes
NCAN	10.6004	1.34282	0.438137	3.06483	0.00217793	0.0376145	No	No
PTDSS2	5.8954	0.911744	0.297561	3.06406	0.00218355	0.0376145	No	No
TBC1D22B	6.82526	1.01129	0.329904	3.06541	0.00217373	0.0376145	No	No
TGM2	6.64698	1.19512	0.390181	3.06299	0.00219138	0.0376979	No	No
ENSG00000285505	4.38555	1.07818	0.352073	3.06238	0.00219584	0.0377352	No	No
PPP5D1P	9.6369	0.687621	0.22456	3.06208	0.00219802	0.0377352	No	No
ENSG00000248235	2.80541	1.43148	0.467758	3.0603	0.00221115	0.0378594	No	No
ENSG00000285535	8.51574	0.990371	0.323761	3.05895	0.00222111	0.0379771	No	No
VRK3	6.0672	0.902968	0.295272	3.05809	0.00222754	0.0380486	No	No
RAB40C	7.0047	1.17751	0.385086	3.05778	0.00222984	0.0380493	No	No
SLC6A11	8.89093	0.70622	0.230998	3.05726	0.00223374	0.0380773	No	No
SULT1A1	4.27226	1.30132	0.426195	3.05334	0.00226311	0.0384227	No	No
VSIR	3.89539	1.41205	0.462638	3.05218	0.00227184	0.0385323	No	No
ENSG00000261732	2.43348	1.57371	0.516123	3.04909	0.00229534	0.0387362	No	No
ENSG00000253333	5.76471	0.905085	0.296822	3.04925	0.00229412	0.0387362	No	No
LINC01341	4.26515	1.4818	0.486109	3.04829	0.00230145	0.0388005	No	No
UHRF1	8.51217	0.792511	0.260101	3.04694	0.00231184	0.0388205	No	No
ENSG00000285382	12.2861	0.685057	0.224891	3.04617	0.0023178	0.0388819	No	No
ENSG00000286033	50.0155	0.343341	0.112854	3.04235	0.00234736	0.039261	No	No
ASB13	4.3418	1.41443	0.464981	3.04191	0.00235085	0.0392802	No	No
ENSG00000227006	2.29114	2.448	0.8049	3.04137	0.00235504	0.0393113	No	No
PSTPIP1	4.93891	1.11686	0.367276	3.04094	0.00235843	0.039329	No	No
ASIP	15.4398	0.667071	0.219389	3.04059	0.00236118	0.0393359	No	No
EXTL1	12.6066	0.637217	0.209613	3.03997	0.00236599	0.0393384	No	No
AKNAD1	2.94737	1.57554	0.518249	3.04012	0.00236486	0.0393384	No	No
SSPOP	17.2197	0.699256	0.230168	3.03802	0.00238139	0.039439	No	No
ENSG00000259805	8.38439	0.854256	0.281164	3.03828	0.00237931	0.039439	No	No
TEX264	6.18367	0.948799	0.312376	3.03736	0.00238658	0.0394504	No	No
PINX1.1	9.72538	0.860353	0.283435	3.03545	0.00240173	0.0395817	No	No
CHASERR	11.7407	0.757474	0.249808	3.03223	0.00242756	0.0399513	No	No
TNFRSF1B	4.70389	1.07958	0.356054	3.03206	0.0024289	0.0399513	No	No
ENSG00000249141	8.05135	0.738367	0.243694	3.0299	0.00244636	0.0401993	No	No
MIB1	24.2703	0.700533	0.231429	3.027	0.00246998	0.0404809	No	No
ENSG00000237372	7.37422	0.808457	0.267219	3.02545	0.00248263	0.0405584	No	No
CARM1	5.27709	0.935903	0.309319	3.02569	0.00248065	0.0405584	No	No
ENSG00000260989	9.73191	1.36962	0.45284	3.02451	0.00249038	0.0405697	No	No
HSPG2	3.48131	1.90191	0.629018	3.02362	0.00249767	0.0405697	No	No
FUT1	2.31298	1.78583	0.59095	3.02197	0.00251139	0.0405697	No	No
SDCBP2-AS1	17.4075	0.71367	0.235973	3.02438	0.00249147	0.0405697	No	No
RAMP3	17.1321	0.638307	0.211186	3.02249	0.00250705	0.0405697	No	No
LINC01193	6.31585	0.906354	0.29988	3.02239	0.00250788	0.0405697	No	No
PTP4A3	4.30518	1.16477	0.385346	3.02267	0.00250555	0.0405697	No	No
GUCD1	4.45957	0.959356	0.317323	3.02328	0.00250051	0.0405697	No	No
RDH13	3.08994	1.30691	0.432661	3.02064	0.00252241	0.0406962	No	No
ENSG00000284685	32.423	0.577346	0.191265	3.01857	0.0025397	0.0409074	No	No
MRPL48	6.41886	0.919439	0.304602	3.01849	0.00254035	0.0409074	No	No
ENSG00000228613	6.48327	0.97698	0.323968	3.01567	0.0025641	0.0410938	No	No
TM2D1	10.2789	0.70832	0.235155	3.01214	0.00259416	0.0411457	No	No
HS6ST1	2.55934	1.55212	0.51496	3.01406	0.00257779	0.0411457	No	No
CYBC1	8.42127	1.02635	0.340501	3.01422	0.00257638	0.0411457	No	No
MMRN2	2.65298	1.33964	0.44473	3.01225	0.00259315	0.0411457	No	No
PPP2R1B	4.48023	1.16252	0.385868	3.01273	0.00258909	0.0411457	No	No
SCML2	4.87584	1.18684	0.393958	3.01261	0.0025901	0.0411457	No	No
LINC01310	7.22522	0.905176	0.300487	3.01237	0.0025922	0.0411457	No	No
CCND3	3.56214	1.23739	0.410488	3.01444	0.00257452	0.0411457	Yes	No
ENSG00000236833	13.8685	1.67459	0.55602	3.01174	0.00259754	0.0411607	No	No
TCF20	20.1271	0.556182	0.18472	3.01095	0.00260431	0.0412292	No	No
ENSG00000286525	2.21427	1.80892	0.601109	3.00931	0.00261841	0.0413361	No	No
ENSG00000278665	11.7143	0.907842	0.301652	3.00957	0.00261619	0.0413361	No	No
NCOR2	48.1478	0.623672	0.207312	3.00838	0.00262646	0.0414244	No	No
FAM72A	6.88655	1.043	0.346831	3.00723	0.00263644	0.0414378	No	No
PISD	2.81297	1.83232	0.609431	3.00661	0.00264181	0.0414378	No	No
MAU2	4.0326	1.36481	0.453872	3.00704	0.00263806	0.0414378	No	No
FKBP10	4.63425	1.06464	0.354049	3.00704	0.00263804	0.0414378	No	No
COBL	21.109	0.52359	0.17419	3.00585	0.00264839	0.0414487	No	No
DLEC1	12.9343	0.597802	0.198892	3.00567	0.00264998	0.0414487	No	No
LINGO1	113.789	0.915888	0.304904	3.00386	0.00266581	0.0416537	No	No
DAZAP2	4.81495	0.947032	0.315344	3.00317	0.0026718	0.0416722	No	No
GUSBP17	12.4693	0.62002	0.206558	3.00167	0.002685	0.0417881	No	No
C4orf50	23.5543	0.560583	0.186853	3.00013	0.00269861	0.0418984	No	No
AGO2	13.934	0.793887	0.26466	2.99965	0.00270293	0.0419252	No	No
ENSG00000228162	3.03455	1.47818	0.493053	2.99803	0.00271735	0.0419945	No	No
RANBP3-DT	5.99222	1.02471	0.342252	2.99402	0.00275324	0.0423552	No	No
NCF1B	2.75578	1.32853	0.44379	2.9936	0.00275709	0.0423758	No	No
ITIH1	2.64662	1.41735	0.474034	2.98998	0.00279	0.0426486	No	No
FRG1KP	10.8218	2.04877	0.68595	2.98676	0.00281954	0.0429771	No	No
IFNLR1	3.25605	1.35639	0.454261	2.98593	0.00282715	0.0430217	No	No
AXIN1	9.35798	0.71945	0.24107	2.9844	0.00284132	0.0431983	No	Yes
CHST8	13.7909	0.69664	0.233468	2.98388	0.00284615	0.0432327	No	No
CDKN3	3.8043	1.68255	0.564084	2.9828	0.00285623	0.0433469	No	No
AFTPH	8.97892	1.48633	0.498357	2.98245	0.0028595	0.0433575	No	No
SETD1B	3.91815	1.13284	0.380053	2.98073	0.00287559	0.0435233	No	No
CROCC2	13.3836	0.890039	0.298685	2.97986	0.00288378	0.043577	No	No
FAM27C	49.6398	0.524366	0.175973	2.97981	0.0028843	0.043577	No	No
KIAA0232	8.47887	0.705673	0.237027	2.97719	0.00290903	0.043863	No	No
TP53	2.24199	1.55467	0.522231	2.97698	0.00291103	0.043863	No	Yes
SLC66A1	3.12558	1.60519	0.53939	2.97593	0.00292103	0.0439744	No	No
AKT1S1	6.78157	1.13024	0.379898	2.97513	0.00292867	0.0439819	Yes	No
SEPTIN9	37.1841	0.442722	0.148811	2.97506	0.00292934	0.0439819	No	No
CHAT	5.44863	1.03237	0.347101	2.97426	0.00293692	0.0439927	No	No
RAC2	2.65181	1.76914	0.594835	2.97416	0.00293789	0.0439927	Yes	No
PARP2	2.51545	1.4263	0.479792	2.97274	0.00295155	0.0441582	No	No
PREX1	18.9707	0.568338	0.191258	2.97158	0.0029627	0.0442857	No	No
ENSG00000268531	3.40436	1.7249	0.580619	2.9708	0.00297028	0.0443597	No	No
PES1	11.6906	0.661757	0.222902	2.96883	0.0029894	0.0445664	No	No
ARNTL	2.95072	1.41524	0.476666	2.96904	0.00298736	0.0445664	No	No
SUN1	17.2505	0.699302	0.235576	2.96848	0.0029928	0.0445777	No	No
DISP2	4.08958	1.272	0.428581	2.96794	0.00299802	0.0446161	No	No
PGBD5	9.77725	0.948959	0.319864	2.96676	0.00300957	0.0446698	Yes	No
ETV5	7.39261	0.797663	0.269043	2.96482	0.00302862	0.0448731	Yes	No
TMCO4	56.213	0.439328	0.148232	2.96378	0.00303885	0.0448731	No	No
MIR4435-2HG	12.6128	0.799265	0.269657	2.964	0.00303665	0.0448731	No	No
TMEM229B	8.57322	0.771054	0.260186	2.96347	0.00304188	0.0448731	No	No
CRHR2	4.27544	1.21889	0.411557	2.96166	0.00305986	0.0450203	No	No
TANGO2	3.11373	1.29282	0.436704	2.96039	0.00307247	0.0450879	No	No
KIF19	5.57812	1.09308	0.369192	2.96075	0.00306893	0.0450879	No	No
RRM2	10.9663	0.736831	0.249013	2.959	0.00308637	0.0452145	No	No
TBC1D27P	2.2605	1.82887	0.618199	2.95838	0.00309258	0.0452648	No	No
SDK2	34.0412	0.626759	0.211954	2.95705	0.00310599	0.0454218	No	No
ENSG00000234261	32.7479	0.419701	0.141955	2.95658	0.00311073	0.0454428	No	No
TEP1	4.77521	1.13626	0.384343	2.95637	0.00311282	0.0454428	No	No
LRRC75A	5.60246	1.14515	0.387483	2.95537	0.00312298	0.0454779	No	No
ADAMTS14	13.724	0.726574	0.245953	2.95412	0.00313559	0.0455782	No	No
ENSG00000254319	5.95474	1.35525	0.459072	2.95215	0.00315572	0.0457885	No	No
TRNAU1AP	2.1203	1.49892	0.507782	2.95191	0.0031582	0.0457885	No	No
VAC14	13.6571	0.652272	0.221016	2.95125	0.00316495	0.0458076	No	No
ENSG00000260517	12.111	0.842222	0.285408	2.95094	0.00316811	0.0458094	No	No
TMEM184A	4.33416	1.44519	0.489777	2.9507	0.0031705	0.0458094	No	No
ERICH1	21.4005	0.651607	0.221078	2.94741	0.00320447	0.0461029	No	No
NPLOC4	11.7197	0.822995	0.279351	2.9461	0.00321812	0.0462598	No	No
PFKFB3	13.2938	0.704094	0.239075	2.94508	0.00322868	0.046372	No	No
ITIH3	2.92879	1.4682	0.498689	2.94411	0.0032388	0.0464709	No	No
ENSG00000283167	5.42867	0.963388	0.327448	2.94211	0.00325982	0.0467001	No	No
CHKA	4.60767	1.10939	0.377326	2.94014	0.00328063	0.0468788	No	No
KCNK12	5.86888	0.886913	0.301781	2.93892	0.00329353	0.0470234	No	No
MED24	6.75171	0.934595	0.318105	2.938	0.00330332	0.0471233	No	No
MICALL2	2.93692	1.37431	0.46799	2.93662	0.00331809	0.0471418	No	No
ANAPC2	4.41899	1.15268	0.392524	2.93657	0.00331859	0.0471418	No	No
GRAP	7.0004	1.24276	0.423173	2.93676	0.00331665	0.0471418	No	No
AKT1	4.21137	1.28808	0.438825	2.93528	0.00333242	0.0472249	Yes	No
MECP2	4.98847	1.06825	0.364027	2.93452	0.00334059	0.0472249	No	No
ENSG00000248268	25.52	0.904381	0.308196	2.93443	0.00334157	0.0472249	No	No
IFT140	10.8255	0.833202	0.28392	2.93463	0.00333942	0.0472249	No	No
SLC24A4	14.2012	0.690631	0.235408	2.93376	0.00334887	0.0472537	No	No
L1CAM	3.02949	1.25446	0.42768	2.93316	0.00335528	0.0473048	No	No
SIPA1L3	26.3439	0.471347	0.160803	2.93121	0.00337647	0.0474054	No	No
LLGL2	7.87879	1.08863	0.371852	2.92759	0.00341605	0.047723	No	No
SNX29	44.911	0.407595	0.139293	2.92617	0.00343168	0.047862	No	No
LINC01993	2.64808	1.35752	0.464272	2.92398	0.00345588	0.0480669	No	No
MFHAS1	8.92244	0.683113	0.233725	2.92272	0.00346993	0.0481963	No	No
STXBP2	6.49722	0.827004	0.283146	2.92077	0.00349163	0.0483385	No	No
NUP155	2.18148	1.74957	0.598972	2.92095	0.00348968	0.0483385	No	No
PKP1	6.02691	0.972554	0.333019	2.92041	0.00349569	0.0483551	No	No
SEMA4D	15.1597	0.751567	0.25742	2.91961	0.0035047	0.0484173	No	No
ENSG00000254746	4.02087	1.12145	0.384702	2.91511	0.00355562	0.0489371	No	No
PEX6	2.11004	1.61883	0.555364	2.9149	0.00355806	0.0489371	No	No
RRAS	3.32872	1.36046	0.4668	2.91444	0.00356325	0.0489686	Yes	No
PODXL	5.71863	1.13751	0.39048	2.9131	0.00357856	0.049139	No	No
MBP	26.0523	0.570084	0.196078	2.90743	0.0036441	0.0499171	No	No
TBC1D13	2.31629	1.48038	0.509281	2.90681	0.00365138	0.0499762	No	No
