# Supplementary material for: The breakome of BRCA1 and BRCA2 pathway mutation carriers reveals early processes in breast oncogenesis
Source: Cell Death Dis. 2025 Dec 5;16(1):891. doi: 10.1038/s41419-025-08235-2 (PMC12717187; doi:10.1038/s41419-025-08235-2)
Supplement: Supplementary file 1 — Supplementary data [file 41419_2025_8235_MOESM1_ESM.zip › Supplementary material/Table 3- Differentially Broken Downregulated Genes in BRCA_mut.xlsx]

## Sheet: Table 4- Differentially Broken 
Table 3: Genes that are differentially highly broken in cells originating from healthy donors (non-carriers of BRCA mutations), along with their OncoKB status
	baseMean	log2FoldChange	lfcSE	stat	pvalue	padj	Is.Oncogene	Is.Tumor.Suppressor.Gene
SNORD3B-1	97.4576	-5.44156	0.681126	-7.98906	1.36e-15	2.29e-11	No	No
SNORD3B-2	81.6788	-5.29598	0.681519	-7.77085	7.8e-15	6.58e-11	No	No
SNORD3D	41.5523	-5.0786	0.678052	-7.48999	6.89e-14	2.91e-10	No	No
SNORD3D.1	41.5523	-5.0786	0.678052	-7.48999	6.89e-14	2.91e-10	No	No
SNORD3C	68.9135	-4.7262	0.651432	-7.2551	4.01e-13	1.35e-09	No	No
ENSG00000262202	42.6419	-4.41618	0.619652	-7.12687	1.03e-12	2.89e-09	No	No
GSKIP	19.7842	-3.66496	0.597579	-6.13302	8.62e-10	1.78e-06	No	No
CCDC200	530.914	-1.98456	0.326363	-6.08084	1.2e-09	2.02e-06	No	No
RUBCNL	26.0446	-2.59178	0.437255	-5.9274	3.08e-09	4.72e-06	No	No
SNORD3A	430.665	-3.6606	0.622016	-5.88505	3.98e-09	5.6e-06	No	No
U2.17	24.4371	-4.34215	0.742869	-5.84511	5.06e-09	6.31e-06	No	No
U2.13	24.8465	-4.29265	0.737062	-5.82399	5.75e-09	6.31e-06	No	No
U2.15	24.0223	-4.49379	0.771937	-5.82145	5.83e-09	6.31e-06	No	No
U2.14	24.088	-4.19372	0.720908	-5.81728	5.98e-09	6.31e-06	No	No
LINC02147	32.6204	-0.793649	0.138824	-5.71693	1.08e-08	8.83e-06	No	No
ENSG00000283907	44.3056	-3.92178	0.686257	-5.71474	1.1e-08	8.83e-06	No	No
U2.8	22.1544	-4.10884	0.724741	-5.66939	1.43e-08	1.1e-05	No	No
U2.16	23.1597	-4.2802	0.756342	-5.65908	1.52e-08	1.12e-05	No	No
U2.11	22.5585	-4.11905	0.733489	-5.61569	1.96e-08	1.38e-05	No	No
RNU2-6P	19.2663	-5.3952	0.96805	-5.57327	2.5e-08	1.69e-05	No	No
U2.7	24.1359	-4.22467	0.761642	-5.54679	2.91e-08	1.89e-05	No	No
U2.12	23.087	-4.17703	0.771784	-5.41218	6.23e-08	3.62e-05	No	No
U2.10	23.2399	-4.06711	0.757939	-5.36602	8.05e-08	4.38e-05	No	No
RNU2-1	23.2769	-3.95684	0.748646	-5.28533	1.25e-07	6.42e-05	No	No
WDR74	17.2881	-3.11565	0.592124	-5.26182	1.43e-07	7.08e-05	No	No
RNU2-33P	17.6591	-5.06553	0.968685	-5.22929	1.7e-07	8.2e-05	No	No
STXBP5L	45.1979	-1.04067	0.201465	-5.16552	2.4e-07	0.000106137	No	No
U2.6	23.9146	-4.11712	0.828936	-4.96676	6.81e-07	0.000255323	No	No
PTPRT	80.7502	-0.568947	0.114712	-4.9598	7.06e-07	0.000258887	No	Yes
ENSG00000258526	91.0077	-0.966503	0.195776	-4.93679	7.94e-07	0.000283321	No	No
KLHL13	27.2935	-1.17688	0.240063	-4.9024	9.47e-07	0.000320391	No	No
NRG1	95.5359	-0.384809	0.0796151	-4.83337	1.34e-06	0.000435672	Yes	No
SCART1	13.9877	-1.1642	0.241221	-4.82628	1.39e-06	0.000442945	No	No
ENSG00000286123	11.6943	-1.25266	0.265928	-4.71052	2.47e-06	0.000683586	No	No
LINC02465	25.5488	-0.778059	0.165628	-4.69763	2.63e-06	0.000716416	No	No
SLC35F4	27.9869	-0.720621	0.154703	-4.6581	3.19e-06	0.000841548	No	No
FSIP2	7.4133	-1.46483	0.318204	-4.60342	4.16e-06	0.00100199	No	No
ENSG00000234173	10.5411	-1.01428	0.222261	-4.56347	5.03e-06	0.00119595	No	No
U2.9	23.4749	-3.82158	0.839594	-4.5517	5.32e-06	0.00124727	No	No
PCDH15	112.64	-0.465792	0.102575	-4.54098	5.6e-06	0.00129362	No	No
LINC01681	12.6302	-1.04226	0.229805	-4.53541	5.75e-06	0.00129362	No	No
EXOC6B	58.9212	-0.554202	0.122446	-4.52609	6.01e-06	0.00130984	No	No
FSIP2-AS1	11.0498	-1.17276	0.259202	-4.52449	6.05e-06	0.00130984	No	No
LINC01435	45.4547	-0.635424	0.142305	-4.46524	8e-06	0.00151656	No	No
IFT88	12.5496	-1.33354	0.300308	-4.44057	8.97e-06	0.00166384	No	No
ENSG00000254587	32.7593	-0.627207	0.141519	-4.43197	9.34e-06	0.00170254	No	No
ACTA2	4.21369	-1.73795	0.392377	-4.42929	9.45e-06	0.00170254	No	No
DPP10	87.7956	-0.492308	0.111403	-4.41917	9.91e-06	0.00176012	No	No
ENSG00000257522	14.0447	-0.988598	0.226036	-4.37363	1.22e-05	0.00202176	No	No
MIR663AHG	15.05	-2.44375	0.559343	-4.36896	1.25e-05	0.00204543	No	No
RNU2-2P	15.389	-4.07057	0.93359	-4.36013	1.3e-05	0.00208919	No	No
CDK14	61.5296	-0.505156	0.116001	-4.35477	1.33e-05	0.00211372	No	No
ENSG00000288021	4.56056	-1.64446	0.379763	-4.33022	1.49e-05	0.00230383	No	No
PRKG1	101.935	-0.360563	0.0835955	-4.31318	1.61e-05	0.0024014	No	No
PTPRD	133.42	-0.345818	0.0802099	-4.31141	1.62e-05	0.0024014	No	Yes
ENSG00000254186	71.1524	-0.57204	0.133002	-4.301	1.7e-05	0.00249517	No	No
ENSG00000254171	20.9657	-1.14592	0.26921	-4.2566	2.08e-05	0.00294349	No	No
ENSG00000271758	39.4996	-1.06801	0.252459	-4.23044	2.33e-05	0.00320002	No	No
ENSG00000241168	12.8856	-0.938763	0.223456	-4.2011	2.66e-05	0.00339585	No	No
SATB1-AS1	38.2277	-0.605204	0.144805	-4.17945	2.92e-05	0.00356167	No	No
KCNN2	26.1907	-0.63165	0.151192	-4.1778	2.94e-05	0.00356167	No	No
ENSG00000287231	26.8527	-0.959431	0.229946	-4.17242	3.01e-05	0.00356167	No	No
ANO5	45.2623	-0.618904	0.148357	-4.17172	3.02e-05	0.00356167	No	No
CCDC148	33.3933	-0.648742	0.155527	-4.17124	3.03e-05	0.00356167	No	No
WDR70	47.4083	-0.680762	0.163232	-4.17052	3.04e-05	0.00356167	No	No
OR1L8	2.55949	-2.38196	0.574155	-4.14864	3.34e-05	0.00378804	No	No
ENSG00000275119	3.87017	-1.51477	0.36631	-4.13522	3.55e-05	0.00395655	No	No
LINC01768	5.39023	-1.32509	0.321939	-4.11598	3.86e-05	0.00422488	No	No
TSPAN8	19.402	-0.700466	0.170362	-4.11162	3.93e-05	0.00425026	No	No
LINC02208	39.0458	-0.515186	0.125392	-4.1086	3.98e-05	0.00427885	No	No
DST	51.2507	-0.435428	0.106132	-4.10269	4.08e-05	0.00431991	No	No
TARDBP	6.39889	-1.87683	0.457539	-4.10202	4.1e-05	0.00431991	No	No
ENSG00000249631	22.9997	-0.713839	0.174209	-4.0976	4.17e-05	0.00435302	No	No
C6	10.5357	-1.10351	0.269365	-4.09671	4.19e-05	0.00435302	No	No
HFM1	29.0319	-0.936158	0.229255	-4.08348	4.44e-05	0.00453779	No	No
MGC27382	15.7952	-1.00914	0.247968	-4.06963	4.71e-05	0.00467567	No	No
ENSG00000286046	24.7507	-0.611224	0.150975	-4.04852	5.15e-05	0.0049893	No	No
FHIP1A	25.8249	-0.64436	0.159421	-4.04187	5.3e-05	0.0049893	No	No
ZC3H12B	50.6563	-0.805493	0.19935	-4.04059	5.33e-05	0.0049893	No	No
C8orf34	61.0497	-0.623522	0.154384	-4.03877	5.37e-05	0.0049893	No	No
SPINK9	4.13083	-1.8509	0.459825	-4.02522	5.69e-05	0.00519256	No	No
ENSG00000231772	39.462	-0.480351	0.11953	-4.01866	5.85e-05	0.00527666	No	No
ENSG00000287962	25.3104	-0.95799	0.238453	-4.01753	5.88e-05	0.00527666	No	No
ENSG00000259035	18.3002	-0.763555	0.190204	-4.01441	5.96e-05	0.00527666	No	No
ENSG00000227579	57.716	-0.531273	0.13242	-4.01202	6.02e-05	0.00527666	No	No
ENSG00000288088	15.1605	-1.01041	0.251882	-4.01145	6.03e-05	0.00527666	No	No
ENSG00000287390	34.8889	-0.855607	0.213561	-4.00639	6.17e-05	0.00536331	No	No
ANKRD36	36.4302	-0.788419	0.197312	-3.9958	6.45e-05	0.00555271	No	No
SLC9B1	15.6563	-0.89635	0.224326	-3.99575	6.45e-05	0.00555271	No	No
PDE3A	46.82	-1.04924	0.263684	-3.97915	6.92e-05	0.005836	No	No
LINC01340	26.2834	-0.824242	0.207318	-3.97573	7.02e-05	0.00587376	No	No
CNTN6	24.193	-0.596541	0.150271	-3.96978	7.19e-05	0.00587376	No	No
RIMS1	32.199	-0.542862	0.136808	-3.96805	7.25e-05	0.00587376	No	No
ENSG00000250910	16.1103	-0.78321	0.197425	-3.96713	7.27e-05	0.00587376	No	No
ENSG00000234352	52.8043	-0.712538	0.179895	-3.96084	7.47e-05	0.00597345	No	No
LINC02712	7.88306	-1.24424	0.31458	-3.95524	7.65e-05	0.0060086	No	No
LINC02444	6.72895	-1.40889	0.356276	-3.95449	7.67e-05	0.0060086	No	No
ENSG00000266602	44.0768	-0.567011	0.143794	-3.9432	8.04e-05	0.006224	No	No
EPDR1	15.0523	-0.707016	0.179407	-3.94086	8.12e-05	0.00625466	No	No
SMC6	9.43755	-1.06519	0.270492	-3.93795	8.22e-05	0.00625466	No	No
RNU2-7P	5.50187	-4.20674	1.07473	-3.91422	9.07e-05	0.00668524	No	No
ENSG00000285280	64.0004	-0.494065	0.126225	-3.91417	9.07e-05	0.00668524	No	No
KCNU1	9.52566	-1.11842	0.286627	-3.902	9.54e-05	0.00688039	No	No
ENSG00000255790	7.01211	-1.12002	0.287126	-3.9008	9.59e-05	0.00688508	No	No
ENSG00000250961	17.6451	-0.955224	0.245565	-3.8899	0.000100284	0.00707343	No	No
MIR31HG	18.6815	-0.857267	0.220637	-3.88541	0.000102156	0.00707343	No	No
PRB2	8.75264	-0.940143	0.24227	-3.88057	0.000104213	0.00712026	No	No
ENSG00000259543	52.1753	-0.748562	0.193068	-3.87719	0.00010567	0.0071579	No	No
LINC01322	50.6463	-0.654655	0.168879	-3.87648	0.000105978	0.0071579	No	No
KIAA2026	10.7286	-0.861575	0.222265	-3.87635	0.000106037	0.0071579	No	No
PLCL2	18.7141	-0.634451	0.163779	-3.87383	0.000107137	0.00720338	No	No
ENSG00000282890	39.9756	-0.527266	0.136323	-3.86779	0.000109828	0.00729708	No	No
TRPC6	38.5397	-0.448064	0.115964	-3.86383	0.000111622	0.00730953	No	No
ZCWPW2	15.0788	-0.922454	0.238787	-3.86308	0.000111967	0.00730953	No	No
ENSG00000287026	5.52025	-1.55882	0.403816	-3.86023	0.000113282	0.00730953	No	No
VEGFC	16.2381	-0.949763	0.246263	-3.8567	0.000114928	0.00737465	No	No
POU6F2	45.8932	-0.590356	0.153258	-3.85204	0.000117137	0.00747254	No	No
MALAT1	73.9045	-2.54366	0.660415	-3.85162	0.00011734	0.00747254	No	No
TTC33	36.8613	-0.645084	0.167572	-3.84959	0.000118317	0.00747834	No	No
ENSG00000248388	12.0599	-1.23029	0.320179	-3.8425	0.000121787	0.00766893	No	No
FSTL5	45.4798	-0.544671	0.142259	-3.82874	0.000128802	0.00805058	No	No
HCCS-DT	21.8546	-0.690232	0.18038	-3.82655	0.000129953	0.0080842	No	No
C12orf40	28.753	-0.880948	0.230259	-3.8259	0.000130298	0.0080842	No	No
POLR3B	23.8541	-0.830075	0.217597	-3.81473	0.000136331	0.00833595	No	No
ENSG00000236212	8.41146	-1.1706	0.307165	-3.81098	0.000138419	0.00843304	No	No
PARD3B	91.3681	-0.478654	0.125766	-3.80592	0.000141281	0.00854438	No	No
ELAPOR2	22.0348	-0.938525	0.246822	-3.80243	0.000143284	0.00854438	No	No
ENSG00000223786	62.5402	-0.676825	0.178297	-3.79605	0.000147019	0.00864491	No	No
LINC02196	52.3815	-0.871757	0.230039	-3.78961	0.000150885	0.00878049	No	No
DACH2	72.9534	-0.789417	0.208928	-3.77842	0.000157823	0.00906175	No	No
DPY19L1P1	32.1698	-0.699111	0.18515	-3.77592	0.000159419	0.00911982	No	No
CNTN3	29.8674	-0.662457	0.175602	-3.77248	0.000161631	0.00918412	No	No
ENSG00000285424	79.6841	-1.15841	0.307143	-3.77158	0.000162218	0.00918656	No	No
DCC	78.3888	-0.45169	0.119796	-3.77049	0.000162928	0.0091959	No	No
STK3	78.5002	-0.673539	0.179166	-3.75931	0.000170383	0.00945847	No	No
ENSG00000264458	18.5132	-0.98031	0.261087	-3.75472	0.000173533	0.00960181	No	No
LINC00373	10.5298	-1.09849	0.292683	-3.75318	0.000174603	0.00960528	No	No
LINC00624	36.1686	-0.776922	0.2071	-3.75143	0.00017583	0.00960528	No	No
ENSG00000248515	25.7986	-0.586107	0.156238	-3.75137	0.000175873	0.00960528	No	No
ADAM20P1	16.867	-1.0769	0.287251	-3.749	0.000177543	0.00966522	No	No
OR5K1	2.38332	-2.07387	0.553353	-3.74782	0.000178379	0.00967948	No	No
SMAP2	26.1386	-0.967929	0.258485	-3.74462	0.000180664	0.00973809	No	No
CATSPERB	27.5921	-0.71874	0.192018	-3.74308	0.000181778	0.00973809	No	No
UNC13C	44.5241	-0.465596	0.124717	-3.73321	0.000189059	0.0100332	No	No
ENSG00000284686	35.664	-0.697012	0.187376	-3.71985	0.000199339	0.0103509	No	No
CNGB3	20.9164	-0.780486	0.210118	-3.71451	0.000203595	0.010536	No	No
SH3GL2	13.0938	-0.884683	0.23883	-3.70423	0.000212032	0.0106692	No	No
LINC02118	4.17603	-1.61601	0.436303	-3.70388	0.000212324	0.0106692	No	No
SYT9	21.8399	-0.735671	0.199085	-3.69527	0.000219654	0.0108706	No	No
CDK17	22.7178	-0.917726	0.248564	-3.69211	0.000222404	0.0109126	No	No
ENSG00000285658	3.24335	-1.68969	0.459454	-3.6776	0.000235441	0.0113199	No	No
ENSG00000248752	95.9936	-0.425919	0.115856	-3.67628	0.000236663	0.0113464	No	No
ENSG00000229151	20.0625	-0.75672	0.20592	-3.67483	0.000238005	0.0113784	No	No
ENSG00000260658	24.0166	-0.7925	0.216425	-3.66179	0.000250463	0.011741	No	No
RNA5S13	32.469	-1.70863	0.466936	-3.65924	0.000252965	0.0117929	No	No
P2RY14	15.359	-1.01061	0.277174	-3.64613	0.000266224	0.0122419	No	No
PRKACB	23.2754	-0.94737	0.260228	-3.64054	0.000272063	0.012427	No	No
AGBL4	127.318	-0.41207	0.113197	-3.64029	0.000272332	0.012427	No	No
ENSG00000283380	40.0818	-0.511308	0.140514	-3.63883	0.00027388	0.0124339	No	No
LINC01505	62.9094	-0.455305	0.125208	-3.63638	0.000276498	0.0125098	No	No
ENSG00000257869	10.8161	-1.14872	0.316026	-3.6349	0.000278089	0.0125482	No	No
DNAH7	19.2821	-0.66637	0.18359	-3.62966	0.000283793	0.0127715	No	No
ENSG00000233005	45.1939	-0.466615	0.128674	-3.62633	0.00028748	0.0128814	No	No
LINC02277	2.21028	-1.75715	0.485464	-3.61952	0.000295153	0.0130393	No	No
MGAT5	30.8897	-0.604881	0.167187	-3.61798	0.000296906	0.0130816	No	No
CLVS1	47.3763	-0.519652	0.143677	-3.61681	0.000298252	0.0130816	No	No
SCAMP1	17.1615	-0.734994	0.203225	-3.61665	0.000298437	0.0130816	No	No
MAFTRR	5.59665	-1.14813	0.317563	-3.61543	0.000299845	0.0131049	No	No
ANKRD26P3	13.0015	-0.896034	0.248329	-3.60825	0.000308264	0.0133448	No	No
ENSG00000285699	2.81813	-1.76824	0.491686	-3.59629	0.000322791	0.0137723	No	No
HMGN5	7.33492	-1.1062	0.307959	-3.59202	0.000328121	0.013873	No	No
PAFAH1B2P2	10.5725	-1.26122	0.351734	-3.58571	0.000336165	0.0140886	No	No
IGSF1	31.0128	-0.699094	0.194978	-3.5855	0.000336437	0.0140886	No	No
RNA5S11	32.0389	-1.73052	0.482986	-3.58295	0.000339734	0.0141564	No	No
ENSG00000284377	8.55837	-1.18513	0.330893	-3.58162	0.000341472	0.0141938	No	No
ENSG00000286088	4.74508	-1.2076	0.337597	-3.57704	0.000347505	0.0143738	No	No
THSD7B	74.408	-0.450389	0.126047	-3.57319	0.00035266	0.0144743	No	No
RNA5S3	31.6384	-1.82912	0.51223	-3.5709	0.000355758	0.0145019	No	No
TBC1D5	98.2396	-0.288092	0.080792	-3.56585	0.000362686	0.0147132	No	No
LINC02315	7.27899	-0.88725	0.249338	-3.55843	0.000373084	0.0149909	No	No
EDA	53.2422	-0.800234	0.224972	-3.55703	0.000375068	0.0150348	No	No
SCMH1	21.6325	-0.729489	0.205311	-3.55309	0.000380737	0.0152259	No	No
LRBA	57.253	-0.371413	0.104602	-3.55072	0.000384176	0.015255	No	No
RNA5SP202	47.1491	-1.8646	0.52744	-3.53519	0.000407481	0.0157721	No	No
RNA5S2	30.8151	-1.71999	0.486874	-3.53271	0.000411322	0.0158023	No	No
ENSG00000236283	24.9087	-0.528795	0.149919	-3.52719	0.000419989	0.0158572	No	No
NEAT1	15.9796	-1.76494	0.500647	-3.52533	0.000422962	0.0158572	No	No
MMP16	33.8954	-0.814605	0.231107	-3.5248	0.00042381	0.0158572	No	No
LINC00871	37.5982	-0.602691	0.171052	-3.52344	0.000425989	0.0158572	No	No
ENSG00000234426	29.1011	-0.628033	0.178247	-3.52338	0.000426082	0.0158572	No	No
ENSG00000235122	10.956	-0.868347	0.246503	-3.52267	0.000427231	0.0158572	No	No
ENSG00000241956	48.0848	-0.463795	0.131665	-3.52255	0.000427423	0.0158572	No	No
RALYL	66.1486	-0.605555	0.171968	-3.52132	0.000429412	0.0158572	No	No
TRHDE	48.0848	-0.444086	0.12622	-3.51834	0.000434253	0.016001	No	No
RANBP3L	4.50714	-1.57948	0.449281	-3.51558	0.000438801	0.0160286	No	No
C8orf89	4.5247	-1.68357	0.479018	-3.51462	0.000440382	0.0160516	No	No
INPP4B	61.3552	-0.468224	0.133363	-3.51091	0.000446573	0.0161725	No	Yes
CADPS	34.2589	-0.497166	0.141823	-3.50554	0.000455687	0.0163621	No	No
RNA5S15	32.3319	-1.64303	0.469988	-3.49589	0.000472487	0.0167563	No	No
LINC01645	15.8952	-0.871296	0.24924	-3.49581	0.000472625	0.0167563	No	No
GABRG2	13.1223	-0.923468	0.264298	-3.49405	0.000475758	0.0168321	No	No
ZRANB3	32.6491	-0.491313	0.140907	-3.48679	0.000488857	0.0170937	No	No
EGFEM1P	42.968	-0.596959	0.17142	-3.48243	0.000496892	0.0171223	No	No
RELN	35.4307	-0.440358	0.126487	-3.48146	0.000498691	0.0171223	No	No
DTD2	4.56581	-1.84059	0.528698	-3.48135	0.000498884	0.0171223	No	No
HPSE2	99.4624	-0.676432	0.194326	-3.48091	0.00049972	0.0171223	No	No
CDH13	125.472	-0.327501	0.0941088	-3.48003	0.000501365	0.0171223	No	No
PYHIN1	13.5027	-1.1839	0.34065	-3.47541	0.000510065	0.0172589	No	No
LINC01572	53.6361	-0.697138	0.200599	-3.47528	0.000510321	0.0172589	No	No
MEIKIN	14.7606	-0.711579	0.204995	-3.4712	0.000518135	0.0174242	No	No
ENSG00000286040	9.41164	-0.939126	0.270803	-3.46792	0.000524496	0.0174923	No	No
ARL14EP-DT	27.9372	-0.63797	0.184085	-3.46564	0.00052898	0.017504	No	No
ENSG00000258932	41.4711	-0.506383	0.146296	-3.46137	0.000537444	0.0176457	No	No
MTHFD2L	16.8841	-0.618094	0.178819	-3.45654	0.000547155	0.0178603	No	No
ABCD3	10.8616	-0.886735	0.256618	-3.45547	0.000549329	0.0178967	No	No
IL1RAPL2	102.873	-0.495883	0.143805	-3.44831	0.0005641	0.0182371	No	No
LINC01492	14.455	-0.717537	0.208507	-3.4413	0.00057892	0.0185851	No	No
ENSG00000251031	27.746	-0.754488	0.219375	-3.43926	0.000583312	0.0186648	No	No
FGF13	43.912	-0.400455	0.116495	-3.43754	0.000587027	0.0186648	No	No
LINC01376	38.1205	-0.484256	0.140886	-3.43723	0.000587707	0.0186648	No	No
LINC01221	7.63929	-1.22604	0.356728	-3.43691	0.000588392	0.0186648	No	No
ENSG00000258751	9.7361	-1.04135	0.303325	-3.43311	0.000596694	0.0188221	No	No
NEK7	18.5328	-0.833274	0.243025	-3.42876	0.000606343	0.0189845	No	No
SCN1A	14.0295	-0.78036	0.227646	-3.42796	0.000608138	0.0190054	No	No
ENSG00000260392	6.80146	-0.959688	0.280028	-3.42711	0.000610044	0.0190297	No	No
GTF2IP2	4.84178	-1.4764	0.430976	-3.4257	0.000613213	0.0190387	No	No
LINC00630	15.8389	-1.0354	0.302263	-3.42548	0.000613716	0.0190387	No	No
DOCK3	71.3098	-0.371968	0.108628	-3.42424	0.000616514	0.0190904	No	No
EYS	120.256	-0.402153	0.117487	-3.42297	0.000619402	0.0191098	No	No
ENSG00000251680	26.1762	-0.538046	0.157223	-3.42219	0.000621185	0.0191268	No	No
PNPLA8	12.0802	-0.749199	0.218953	-3.42174	0.000622221	0.0191268	No	No
RNA5S14	32.5854	-1.58187	0.463795	-3.41071	0.000647941	0.0195611	No	No
ENSG00000258631	26.439	-0.751604	0.220575	-3.40748	0.000655662	0.0197236	No	No
SLC35F1	30.6612	-0.567654	0.166755	-3.40412	0.000663766	0.0198612	No	No
SRFBP1	19.3548	-0.816604	0.240296	-3.39832	0.000678007	0.0201444	No	No
ENSG00000287795	5.08731	-1.13948	0.335554	-3.3958	0.000684277	0.0202594	No	No
FPGT-TNNI3K	31.2516	-0.673876	0.198563	-3.39376	0.000689397	0.0203752	No	No
PHKB	21.6363	-0.650216	0.191774	-3.39054	0.000697548	0.0205084	No	No
RNA5S16	32.5641	-1.70647	0.504234	-3.38429	0.000713635	0.0207871	No	No
TNNI3K	28.9407	-0.692259	0.204622	-3.38312	0.00071667	0.0207871	No	No
ENSG00000246316	9.25914	-0.875317	0.258911	-3.38076	0.000722853	0.0208642	No	No
ENSG00000243620	31.3849	-0.493341	0.146004	-3.37895	0.000727625	0.0209546	No	No
ENSG00000254907	18.1647	-0.947471	0.280935	-3.37256	0.000744726	0.0212615	No	No
ENSG00000285835	13.1256	-0.707224	0.209894	-3.36944	0.000753213	0.0213378	No	No
LINC02306	36.8128	-0.634675	0.188396	-3.36885	0.000754838	0.0213378	No	No
LINC01612	4.35505	-1.16901	0.347186	-3.36711	0.000759617	0.0213873	No	No
NPSR1-AS1	37.9173	-0.484044	0.143768	-3.36684	0.000760357	0.0213873	No	No
ENSG00000248138	8.5069	-0.892314	0.265063	-3.36642	0.000761507	0.0213873	No	No
ENSG00000240086	30.6507	-0.653633	0.194166	-3.36637	0.000761658	0.0213873	No	No
KHDRBS2	30.8471	-0.481428	0.143282	-3.36	0.000779424	0.0217055	No	No
CHIC1	10.8544	-0.756185	0.225206	-3.35775	0.000785807	0.0217633	No	No
HTR2C	37.2709	-0.692771	0.206347	-3.3573	0.000787067	0.0217633	No	No
PLD1	21.7475	-0.685496	0.204227	-3.35654	0.000789236	0.0217633	No	No
ZNF804B	33.8299	-0.471749	0.140604	-3.35515	0.000793209	0.0218372	No	No
EPM2A	41.6589	-0.519422	0.154942	-3.35237	0.000801222	0.0219861	No	No
ARMCX4	24.9871	-0.845862	0.252445	-3.35067	0.000806156	0.0220855	No	No
CCDC141	21.0674	-0.704896	0.210543	-3.348	0.00081397	0.0221558	No	No
PTH2R	45.22	-0.610163	0.182329	-3.3465	0.000818377	0.0222398	No	No
SAMSN1-AS1	2.40697	-2.20982	0.661629	-3.33997	0.000837874	0.022507	No	No
DPYD-AS1	21.7513	-0.720269	0.215706	-3.33913	0.000840417	0.022507	No	No
STEAP2-AS1	31.0833	-0.635397	0.190309	-3.33876	0.000841543	0.022507	No	No
ENSG00000254951	22.5169	-0.785138	0.235268	-3.33721	0.000846242	0.0225942	No	No
DMBX1	4.74003	-1.27403	0.382484	-3.33094	0.000865538	0.0230029	No	No
ENSG00000248863	3.20735	-1.79269	0.53866	-3.32806	0.00087452	0.0231686	No	No
RNA5S17	30.665	-1.67617	0.504051	-3.3254	0.000882915	0.0233178	No	No
LINC02725	9.45424	-0.904133	0.272037	-3.32357	0.000888726	0.0234346	No	No
ENSG00000286980	11.2119	-0.96329	0.290133	-3.32017	0.00089962	0.0236163	No	No
STX17-DT	45.2301	-0.426825	0.128578	-3.31958	0.000901545	0.023625	No	No
FAM24B	3.93665	-1.30289	0.39271	-3.31768	0.000907669	0.0237486	No	No
ENSG00000226605	15.2172	-1.00409	0.30297	-3.31415	0.000919237	0.0239349	No	No
IGSF11	51.1031	-0.688612	0.207868	-3.31273	0.000923897	0.0239349	No	No
TNFAIP8	12.0637	-0.642833	0.194051	-3.3127	0.000924012	0.0239349	No	No
NLRP11	17.4137	-1.03807	0.31338	-3.31248	0.000924719	0.0239349	No	No
FOCAD	28.0371	-0.520817	0.157315	-3.31066	0.000930777	0.0240548	No	No
ATM	19.871	-0.774395	0.234053	-3.30863	0.000937539	0.0241556	No	Yes
ENSG00000259594	19.1534	-0.824812	0.249526	-3.30552	0.000947998	0.0242941	No	No
POU6F2-AS2	15.596	-1.04781	0.317171	-3.3036	0.00095453	0.0243701	No	No
ENSG00000250039	33.8649	-0.619309	0.187713	-3.29923	0.000969494	0.0246246	No	No
FBXO38-DT	31.0859	-0.608737	0.184656	-3.29661	0.000978605	0.0247082	No	No
FRMPD4	96.6687	-0.424563	0.128803	-3.29622	0.000979946	0.0247082	No	No
GLB1L3	5.45266	-1.17085	0.355252	-3.29583	0.000981298	0.0247082	No	No
SPRY3	18.973	-0.869792	0.263932	-3.29552	0.000982414	0.0247082	No	No
ENSG00000255442	3.24538	-1.48267	0.450853	-3.28859	0.00100692	0.0250826	No	No
NRAD1	25.5961	-0.670971	0.204107	-3.28736	0.00101133	0.0250826	No	No
GASK1A	21.601	-0.611793	0.186118	-3.28712	0.00101216	0.0250826	No	No
ENSG00000247134	7.98532	-0.877396	0.267112	-3.28475	0.00102074	0.0251484	No	No
LINC01266	32.1313	-0.739461	0.225178	-3.28389	0.00102384	0.0251484	No	No
TRDN	27.8356	-0.587055	0.178792	-3.28346	0.00102541	0.0251484	No	No
RNA5S10	31.4221	-1.67873	0.511277	-3.28341	0.00102559	0.0251484	No	No
LINC02671	13.037	-0.929601	0.283141	-3.28318	0.00102645	0.0251484	No	No
RNA5S4	32.651	-1.65923	0.505995	-3.27915	0.00104121	0.0253556	No	No
ENSG00000264063	2.1075	-4.05344	1.2368	-3.27737	0.0010478	0.025374	No	No
ENSG00000253673	4.43472	-1.39428	0.425583	-3.27615	0.00105232	0.025374	No	No
RNA5S8	30.9857	-1.6229	0.496034	-3.27176	0.00106881	0.0256565	No	No
UGGT2	23.0455	-0.579833	0.177276	-3.2708	0.00107243	0.0256714	No	No
ADAMTS20	32.3176	-0.654931	0.200648	-3.26407	0.00109823	0.0261528	No	No
ENSG00000259564	12.5688	-0.889666	0.272751	-3.26183	0.00110697	0.0263033	No	No
CCDC7	41.3301	-0.453916	0.139239	-3.25997	0.00111425	0.0264102	No	No
LINC02456	23.2147	-0.775696	0.238061	-3.25839	0.00112047	0.0265204	No	No
DPYD	67.7001	-0.343063	0.10537	-3.25579	0.00113077	0.026562	No	No
LINC01289	22.8249	-0.972634	0.298778	-3.25537	0.00113243	0.026562	No	No
ENSG00000280241	25.466	-0.539062	0.165611	-3.25499	0.00113394	0.026562	No	No
ENSG00000259692	86.4655	-0.766544	0.235533	-3.25451	0.00113588	0.026562	No	No
DOK6	38.0643	-0.603512	0.185464	-3.25407	0.00113765	0.026562	No	No
ENSG00000253634	9.8651	-0.799912	0.246078	-3.25064	0.00115144	0.026805	No	No
RNA5S6	30.5102	-1.67877	0.516488	-3.25036	0.00115259	0.026805	No	No
ENSG00000260971	34.4818	-0.649737	0.200039	-3.24806	0.00116196	0.0269077	No	No
NIPAL2	19.5935	-0.769862	0.237105	-3.24693	0.00116658	0.0269688	No	No
FNBP1L	11.4602	-0.79154	0.24384	-3.24614	0.0011698	0.0270061	No	No
ADGRB3	36.3638	-0.423475	0.13052	-3.24452	0.0011765	0.0270496	No	No
TMEM45A	14.8986	-0.862324	0.265805	-3.2442	0.00117782	0.0270496	No	No
CAPS2-AS1	4.99809	-1.03914	0.320312	-3.24413	0.00117809	0.0270496	No	No
PALS2	12.6269	-0.675974	0.208452	-3.24283	0.0011835	0.0271194	No	No
TUSC3	47.3054	-0.568484	0.175343	-3.24213	0.0011864	0.0271194	No	No
COL14A1	32.2965	-0.529251	0.163259	-3.24179	0.00118782	0.0271194	No	No
ENSG00000288526	3.6713	-1.84915	0.570472	-3.24144	0.00118926	0.0271194	No	No
LINC02548	12.5818	-0.95601	0.294966	-3.24108	0.00119077	0.0271194	No	No
SLC4A4	39.0407	-0.640578	0.197734	-3.2396	0.00119697	0.0271721	No	No
ENSG00000285579	41.0073	-0.484153	0.149693	-3.23431	0.00121939	0.0274018	No	No
EPHA6	62.1568	-0.407651	0.126066	-3.23364	0.00122222	0.0274018	No	No
DPY19L2P1	16.7878	-0.791837	0.244897	-3.23335	0.00122347	0.0274018	No	No
ENSG00000285934	4.64559	-1.66416	0.514884	-3.2321	0.00122884	0.0274675	No	No
ENSG00000287704	20.8552	-0.607609	0.188105	-3.23016	0.00123721	0.0276179	No	No
FGF12	69.8933	-0.482777	0.149657	-3.2259	0.00125577	0.0279214	No	No
CD99L2	11.5773	-0.700465	0.21764	-3.21846	0.00128881	0.0284314	No	No
ENSG00000249675	17.3861	-0.88149	0.274144	-3.21542	0.00130253	0.0286234	No	No
ENSG00000285550	9.21305	-0.800861	0.24907	-3.2154	0.00130261	0.0286234	No	No
SESTD1	14.3651	-0.751904	0.234024	-3.21294	0.00131384	0.0287953	No	No
ENSG00000258535	26.1143	-0.931223	0.290067	-3.21037	0.00132564	0.0289378	No	No
ENSG00000285784	23.1846	-0.508612	0.158475	-3.20941	0.00133006	0.0289626	No	No
COL6A6	38.2046	-0.794611	0.247778	-3.20695	0.00134149	0.0290616	No	No
RNU2-61P	6.17099	-3.18724	0.994975	-3.20334	0.00135845	0.029255	No	No
ENSG00000251600	53.513	-0.341859	0.106724	-3.20322	0.001359	0.029255	No	No
FAM78B	7.54684	-1.05891	0.33073	-3.20174	0.00136599	0.0293289	No	No
PTPRQ	31.0573	-0.687575	0.214942	-3.19888	0.00137963	0.0295465	No	No
PDE4B	42.0131	-0.396862	0.124131	-3.19713	0.00138804	0.0296514	No	No
ODF2L	4.4285	-1.07847	0.337675	-3.1938	0.00140411	0.0298241	No	No
GPC6	87.0674	-0.372755	0.116722	-3.19352	0.0014055	0.0298241	No	No
LANCL3	10.5916	-0.708751	0.222002	-3.19254	0.00141027	0.0298241	No	No
ENSG00000285713	77.3893	-0.298331	0.0934984	-3.19076	0.00141901	0.029953	No	No
LINC02476	31.9326	-0.636849	0.199608	-3.1905	0.00142025	0.029953	No	No
ENSG00000254734	16.8954	-0.7661	0.240141	-3.19021	0.00142168	0.029953	No	No
CDH8	63.1468	-0.660644	0.207292	-3.18702	0.00143746	0.0302477	No	No
ENSG00000289451	3.89588	-1.31995	0.41499	-3.18067	0.00146933	0.0307431	No	No
FBN2	34.7058	-0.422932	0.13302	-3.17946	0.00147548	0.0307547	No	No
ENSG00000287319	2.21137	-1.97903	0.622471	-3.1793	0.00147629	0.0307547	No	No
ENSG00000237461	36.694	-0.4037	0.127009	-3.1785	0.00148037	0.030767	No	No
MRPS31	17.7371	-0.92205	0.290526	-3.17372	0.00150498	0.0311252	No	No
LINC01811	70.855	-0.554788	0.174974	-3.17069	0.00152079	0.0313752	No	No
LINC00667	4.43093	-1.12222	0.354327	-3.16719	0.00153919	0.0317159	No	No
BICC1	24.5673	-0.505658	0.159842	-3.16349	0.00155889	0.0319692	No	No
RNA5S7	32.2066	-1.60188	0.506483	-3.16275	0.00156284	0.0319692	No	No
ENSG00000248939	6.14823	-1.04023	0.329082	-3.161	0.00157229	0.0320453	No	No
CCDC171	36.4663	-0.39259	0.124212	-3.16065	0.00157416	0.0320453	No	No
LINC01982	13.3786	-0.819736	0.259795	-3.15532	0.00160322	0.0323636	No	No
MAP2K1	12.3049	-0.823424	0.261113	-3.15351	0.00161319	0.0324485	Yes	No
RNF150	29.7685	-0.611041	0.193852	-3.1521	0.00162099	0.0325277	No	No
ENSG00000250519	21.375	-0.765522	0.242959	-3.15083	0.00162807	0.032631	No	No
ENSG00000237324	3.08719	-1.40235	0.445234	-3.14969	0.00163446	0.0327202	No	No
MTMR2	8.90116	-0.865972	0.275125	-3.14755	0.00164642	0.0328025	No	No
SUCLG2-DT	20.1492	-0.519244	0.164982	-3.14728	0.00164798	0.0328025	No	No
SLC36A4	8.58461	-1.0497	0.333581	-3.14676	0.00165088	0.0328025	No	No
ENSG00000224228	42.7429	-0.683374	0.217183	-3.14654	0.00165217	0.0328025	No	No
ENSG00000232053	36.6436	-0.561203	0.1785	-3.144	0.00166657	0.0329316	No	No
CHM	12.612	-0.601563	0.191448	-3.14218	0.00167695	0.0329565	No	No
FAM157B	57.3083	-0.753905	0.240218	-3.13842	0.00169861	0.033185	No	No
ENSG00000285783	64.6344	-0.369482	0.117734	-3.13827	0.00169948	0.033185	No	No
LINC01915	29.535	-0.690856	0.220218	-3.13715	0.00170599	0.033185	No	No
SYNPR	26.8301	-0.485181	0.154677	-3.13674	0.00170838	0.033185	No	No
TENM1	46.6922	-0.570912	0.18209	-3.13532	0.00171666	0.0332873	No	No
ZEB1-AS1	13.2039	-0.874315	0.279114	-3.13247	0.00173343	0.0334707	No	No
ENSG00000258081	64.0255	-0.512615	0.163702	-3.13139	0.00173983	0.0335201	No	No
OR9Q1	17.5132	-0.823134	0.263135	-3.12818	0.00175894	0.0336934	No	No
PDE3B	49.3888	-0.742944	0.237654	-3.12616	0.00177107	0.0337752	No	No
SLC22A15	10.1006	-0.73185	0.234132	-3.1258	0.00177322	0.0337752	No	No
ADAM22	24.3982	-0.660195	0.211392	-3.12308	0.00178967	0.0340118	No	No
CARNMT1	3.77324	-1.36746	0.438087	-3.12143	0.00179975	0.0341265	No	No
RNA5S5	29.7942	-1.68711	0.540743	-3.11999	0.00180857	0.0341786	No	No
ENSG00000226939	2.55296	-2.28955	0.734262	-3.11817	0.00181981	0.0342757	No	No
MALRD1	70.1738	-0.513269	0.164761	-3.11522	0.00183805	0.0345478	No	No
APBA1	47.0539	-0.513653	0.164978	-3.11346	0.00184905	0.0346717	No	No
NFU1	3.50256	-1.10696	0.355636	-3.11262	0.00185436	0.0347327	No	No
RNA5S1	30.254	-1.56449	0.503525	-3.10708	0.00188946	0.0351411	No	No
DCX	8.70008	-0.83324	0.268323	-3.10537	0.00190044	0.0351535	No	No
RSRC1	36.2962	-0.473115	0.152369	-3.10505	0.00190247	0.0351535	No	No
GUCY2C	5.59799	-1.04463	0.33655	-3.10393	0.00190967	0.0352214	No	No
ENSG00000253363	56.6056	-0.727461	0.234542	-3.10162	0.00192465	0.0354202	No	No
TAFA1	29.9291	-0.453177	0.146277	-3.09807	0.00194784	0.0356344	No	No
ENSG00000255146	8.47916	-1.34661	0.434833	-3.09684	0.00195598	0.0356789	No	No
GEN1	2.57866	-1.52697	0.493116	-3.09657	0.00195773	0.0356789	No	No
ENSG00000231557	12.1765	-0.63615	0.205489	-3.09578	0.00196295	0.0357353	No	No
MTM1	7.36415	-0.824756	0.2665	-3.09477	0.00196964	0.0357728	No	No
LINC02755	48.5483	-0.478328	0.15459	-3.09417	0.00197361	0.0357728	No	No
VBP1	8.4227	-0.945087	0.305948	-3.08904	0.00200804	0.0361503	No	No
TMEM117	73.1853	-0.503353	0.163152	-3.08518	0.00203428	0.0364057	No	No
SMIM36	17.3367	-0.690573	0.224008	-3.0828	0.00205061	0.0366202	No	No
ZNF404	5.12177	-1.36546	0.443735	-3.07719	0.00208964	0.0369225	No	No
SCFD2	56.8506	-0.421869	0.13721	-3.07462	0.00210774	0.0371297	No	No
RNU4-1	7.64418	-2.73586	0.89016	-3.07345	0.00211598	0.0371726	No	No
ENSG00000250333	4.72554	-1.28518	0.418169	-3.07334	0.00211678	0.0371726	No	No
LINC01349	3.11091	-1.47515	0.480055	-3.07287	0.00212007	0.0371916	No	No
HEATR5A-DT	8.52447	-0.800264	0.260589	-3.07098	0.0021336	0.0373068	No	No
LINC01374	38.4753	-0.421416	0.137255	-3.07031	0.0021384	0.0373068	No	No
LINC00907	33.7425	-0.456991	0.148851	-3.07012	0.00213974	0.0373068	No	No
CNTN5	104.677	-0.464163	0.151205	-3.06976	0.00214229	0.0373068	No	No
XIST	3.03016	-1.40698	0.458371	-3.06953	0.00214399	0.0373068	No	No
OBI1-AS1	47.1684	-0.381678	0.124346	-3.06948	0.00214432	0.0373068	No	No
ENSG00000250421	39.9521	-0.7394	0.240958	-3.06859	0.00215073	0.0373637	No	No
GABRA3	34.8844	-0.683577	0.222779	-3.06841	0.00215202	0.0373637	No	No
SLC2A13	41.2509	-0.67236	0.219158	-3.06793	0.00215549	0.0373855	No	No
HACD4	3.08275	-1.3687	0.446643	-3.06442	0.00218094	0.0376145	No	No
PEAK1	25.9718	-0.460035	0.150138	-3.06408	0.00218338	0.0376145	No	No
ENSG00000286099	18.1851	-0.708396	0.231203	-3.06396	0.0021843	0.0376145	No	No
ENSG00000287149	18.956	-0.694644	0.226953	-3.06074	0.00220794	0.0378594	No	No
RXFP1	35.1017	-0.469828	0.153529	-3.06019	0.00221198	0.0378594	No	No
ENSG00000286479	7.86922	-1.39723	0.457133	-3.05651	0.00223933	0.0381342	No	No
KCTD18	4.88747	-1.25177	0.409667	-3.05558	0.00224626	0.0382136	No	No
NELL1	52.8389	-0.351842	0.115212	-3.05386	0.0022592	0.0383951	No	No
VPS13C	23.3191	-0.703496	0.23061	-3.05059	0.0022839	0.0386979	No	No
DZIP3	5.56571	-1.05338	0.345395	-3.04978	0.00229008	0.0387362	No	No
LINC00636	14.276	-0.823244	0.269973	-3.04936	0.00229327	0.0387362	No	No
NCKAP5	77.2678	-0.366789	0.120341	-3.04791	0.00230439	0.0388051	No	No
ENSG00000287722	30.1759	-0.423379	0.13892	-3.04766	0.00230632	0.0388051	No	No
LINC02773	2.78004	-1.3028	0.427565	-3.04702	0.00231125	0.0388205	No	No
LINC01917	14.7942	-0.709373	0.232945	-3.04524	0.00232492	0.0389627	No	No
ENSG00000281566	53.8285	-0.564118	0.185422	-3.04235	0.00234738	0.039261	No	No
SLCO5A1	46.5931	-1.31384	0.432319	-3.03905	0.00237328	0.0394207	No	No
ZDHHC15	20.6653	-0.715483	0.235481	-3.03839	0.00237845	0.039439	No	No
LINC02108	7.54973	-1.13392	0.373326	-3.03734	0.00238675	0.0394504	No	No
NME8	2.9808	-1.30268	0.428986	-3.03666	0.00239218	0.0395014	No	No
ENSG00000281883	28.5589	-0.561716	0.184999	-3.03632	0.00239484	0.0395066	No	No
TPTEP2	8.20312	-0.965901	0.318966	-3.02823	0.00245993	0.040383	No	No
POC5	11.8444	-0.918203	0.303347	-3.02691	0.00247069	0.0404809	No	No
SUMF1	98.0893	-0.556253	0.183804	-3.02634	0.00247535	0.040518	No	No
RNU2-48P	3.69642	-4.87325	1.61109	-3.02482	0.00248783	0.0405697	No	No
GPR141	8.73529	-0.777325	0.257111	-3.02331	0.00250029	0.0405697	No	No
DKK2	42.0218	-0.659439	0.218175	-3.02252	0.0025068	0.0405697	No	No
ENSG00000253500	20.6813	-0.608017	0.201206	-3.02187	0.00251216	0.0405697	No	No
ENSG00000285892	3.68504	-1.22654	0.406425	-3.01787	0.00254555	0.0409214	No	No
ENSG00000286515	28.0395	-0.966057	0.320119	-3.01781	0.00254607	0.0409214	No	No
ENSG00000257062	11.6692	-0.741037	0.245596	-3.0173	0.00255035	0.0409513	No	No
ENSG00000285525	3.20287	-1.42965	0.473951	-3.01645	0.00255756	0.0410279	No	No
LINC01088	29.3139	-0.436255	0.144724	-3.0144	0.00257488	0.0411457	No	No
ALG1L	14.7945	-0.7483	0.248295	-3.01376	0.00258035	0.0411457	No	No
EPHB1	49.5125	-0.536047	0.177916	-3.01291	0.00258752	0.0411457	Yes	Yes
ENSG00000271955	80.6757	-0.37493	0.124535	-3.01063	0.00260703	0.0412336	No	No
ENSG00000259639	25.2502	-0.44551	0.148159	-3.00697	0.00263865	0.0414378	No	No
ENSG00000280136	43.3701	-0.807493	0.268575	-3.00658	0.00264204	0.0414378	No	No
BHLHE40-AS1	29.9937	-1.11099	0.369634	-3.00565	0.0026501	0.0414487	No	No
NRG3	74.271	-0.292869	0.0975064	-3.00359	0.00266815	0.0416537	No	No
SNTG1	59.1859	-0.402178	0.133941	-3.00266	0.00267631	0.041704	No	No
GRM5P1	43.0264	-0.775082	0.258233	-3.00149	0.00268666	0.0417881	No	No
GRIP1	53.7867	-0.430174	0.143386	-3.00012	0.00269871	0.0418984	No	No
ADAMTS19	17.864	-0.506835	0.168994	-2.99913	0.00270753	0.041942	No	No
KIAA1328	31.9541	-0.477938	0.159368	-2.99897	0.00270898	0.041942	No	No
LINC02328	20.6071	-0.605207	0.201831	-2.99858	0.00271239	0.0419564	No	No
PSMA1	23.1248	-0.623701	0.208114	-2.99692	0.00272723	0.042104	No	No
IQCJ-SCHIP1	95.6799	-0.449019	0.149839	-2.99667	0.00272942	0.042104	No	No
ENSG00000259048	10.3848	-0.617571	0.206129	-2.99604	0.0027351	0.042149	No	No
ENSG00000226043	9.1762	-0.772619	0.257902	-2.99579	0.00273734	0.042149	No	No
LINC02253	29.7005	-0.649907	0.21715	-2.9929	0.00276342	0.042408	No	No
UBE2B	4.44402	-1.59953	0.534457	-2.99281	0.00276421	0.042408	No	No
NT5ELP	9.22847	-0.90483	0.302402	-2.99214	0.00277029	0.0424627	No	No
WDR44	7.63411	-0.906293	0.30301	-2.99097	0.00278092	0.0425869	No	No
MAD2L1-DT	37.2985	-0.487712	0.163108	-2.99012	0.0027887	0.0426486	No	No
NOVA1	7.84585	-0.720875	0.241191	-2.98881	0.00280065	0.0427726	No	No
ZSCAN16-AS1	14.2145	-0.690961	0.231246	-2.988	0.00280813	0.0428481	No	No
SSUH2	18.437	-0.594743	0.199142	-2.98653	0.00282168	0.0429771	No	No
ENSG00000253207	5.87691	-1.3792	0.462585	-2.98152	0.00286823	0.0434508	No	No
LINC01256	9.37541	-0.911187	0.305891	-2.9788	0.00289384	0.0436819	No	No
FER1L6	28.3905	-0.493244	0.165771	-2.97545	0.00292562	0.0439819	No	No
GPR158	49.2228	-0.538237	0.18094	-2.97468	0.00293298	0.0439927	No	No
TMPRSS11F	11.7496	-0.827081	0.278716	-2.96747	0.00300265	0.0446456	No	No
CTNNA2	87.4573	-0.285819	0.0963343	-2.96694	0.00300775	0.0446698	No	No
CTNNA3	131.581	-0.331922	0.111927	-2.96552	0.0030217	0.0448104	No	No
GABRB1	29.0139	-0.452193	0.15255	-2.96424	0.00303435	0.0448731	No	No
ENSG00000254222	10.6363	-0.883289	0.298058	-2.96348	0.00304183	0.0448731	No	No
ENSG00000235819	9.22202	-1.10101	0.371598	-2.96289	0.00304761	0.0449183	No	No
ENSG00000286481	92.6187	-0.475876	0.160627	-2.96261	0.00305045	0.044921	No	No
LINC02885	19.2355	-0.568698	0.192098	-2.96046	0.00307181	0.0450879	No	No
ENSG00000253288	21.0976	-0.548184	0.18526	-2.95899	0.00308646	0.0452145	No	No
ENSG00000237654	4.71063	-1.35821	0.459565	-2.95543	0.00312235	0.0454779	No	No
SFTPD	8.34433	-0.99062	0.335197	-2.95533	0.00312331	0.0454779	No	No
DDX4	9.07946	-0.776517	0.262775	-2.95507	0.003126	0.0454779	Yes	No
KCNH7	26.988	-0.396676	0.134373	-2.95204	0.00315681	0.0457885	No	No
ZNRF2P1	2.28679	-1.39004	0.470988	-2.95133	0.00316405	0.0458076	No	No
ANKHD1-EIF4EBP3	14.3466	-0.653972	0.221661	-2.95033	0.00317438	0.0458262	No	No
ENSG00000287249	14.4708	-0.738353	0.25029	-2.94999	0.00317789	0.0458377	No	No
ENSG00000286215	62.4574	-0.350621	0.118916	-2.94846	0.00319357	0.0460245	No	No
ENTHD1	13.0227	-0.603424	0.204727	-2.94746	0.00320399	0.0461029	No	No
TMEM252-DT	8.30758	-0.839382	0.285126	-2.9439	0.00324107	0.0464709	No	No
ENSG00000261172	56.0146	-0.606851	0.206321	-2.94129	0.00326845	0.046747	No	No
ENSG00000286204	10.5716	-1.13583	0.386168	-2.94128	0.00326863	0.046747	No	No
ENSG00000286338	12.0345	-0.971679	0.330846	-2.93696	0.00331452	0.0471418	No	No
ENSG00000286470	8.7652	-1.04815	0.356926	-2.93661	0.00331822	0.0471418	No	No
OFCC1	68.1984	-0.505108	0.172032	-2.93613	0.00332333	0.0471694	No	No
RNU2-36P	4.87963	-2.89672	0.987033	-2.93477	0.0033379	0.0472249	No	No
ENSG00000285797	16.9528	-1.12758	0.384287	-2.93421	0.00334402	0.0472249	No	No
AUH	19.1311	-0.631173	0.215233	-2.9325	0.00336241	0.0473552	No	No
ENSG00000289591	10.7405	-0.852133	0.290613	-2.93219	0.00336579	0.0473552	No	No
AKAP6	30.3959	-0.366382	0.124958	-2.93205	0.00336728	0.0473552	No	No
LINC00882	86.054	-0.408513	0.139365	-2.93125	0.00337602	0.0474054	No	No
PDE4D	115.423	-0.29102	0.0993245	-2.92999	0.00338969	0.0475514	No	No
ENSG00000250993	5.7297	-0.916808	0.312976	-2.92933	0.00339699	0.0476125	No	No
SIMC1	18.1027	-0.60111	0.205224	-2.92905	0.00340003	0.0476125	No	No
ENSG00000282278	94.9495	-0.35371	0.120769	-2.92882	0.0034025	0.0476125	No	No
MTRNR2L8	4.0341	-2.10189	0.717921	-2.92775	0.00341421	0.047723	No	No
SPATA5	33.0322	-0.432779	0.147842	-2.92731	0.00341909	0.0477258	No	No
OPHN1	52.085	-0.476866	0.162985	-2.92583	0.00343542	0.0478746	No	No
ENSG00000288098	90.5706	-0.469759	0.160658	-2.92396	0.00345607	0.0480669	No	No
ENSG00000250349	99.4959	-0.259143	0.0886319	-2.92381	0.00345777	0.0480669	No	No
SLCO1B3-SLCO1B7	19.5879	-0.512698	0.175445	-2.92227	0.00347492	0.0482259	No	No
LINGO2	78.9363	-0.419458	0.143589	-2.92123	0.00348649	0.0483385	No	No
EMCN	31.3507	-0.429078	0.14697	-2.9195	0.00350593	0.0484173	No	No
ENSG00000253613	8.70389	-1.04656	0.358678	-2.91782	0.00352487	0.0486391	No	No
SLC9C1	15.1995	-0.530377	0.181799	-2.91738	0.00352988	0.0486502	No	No
NPHP3-AS1	23.9867	-0.775909	0.265974	-2.91724	0.00353144	0.0486502	No	No
ENSG00000226465	7.41183	-0.97232	0.334069	-2.91053	0.00360812	0.0495046	No	No
CDH9	11.9556	-0.629091	0.216258	-2.90899	0.00362603	0.0497098	No	No
