# Supplementary material for: The breakome of BRCA1 and BRCA2 pathway mutation carriers reveals early processes in breast oncogenesis
Source: Cell Death Dis. 2025 Dec 5;16(1):891. doi: 10.1038/s41419-025-08235-2 (PMC12717187; doi:10.1038/s41419-025-08235-2)
Supplement: Supplementary file 1 — Supplementary data [file 41419_2025_8235_MOESM1_ESM.zip › Supplementary material/Table 4- Pathway Enrichment for Differentially Broken Genes.xlsx]

## Sheet: Sheet1
Table 4: List of enriched pathways for differentially highly broken genes in cells originating from carriers of BRCA mutations
NAME	FDR q-val	-log10(FDR)
HALLMARK_MITOTIC_SPINDLE	0	#NUM!
HALLMARK_ESTROGEN_RESPONSE_EARLY	0.000510638	3.29189
HALLMARK_MYOGENESIS	0.00159127	2.79825
HALLMARK_APICAL_JUNCTION	0.0021217	2.67332
HALLMARK_MYC_TARGETS_V2	0.00220567	2.65646
HALLMARK_WNT_BETA_CATENIN_SIGNALING	0.00231715	2.63505
HALLMARK_REACTIVE_OXYGEN_SPECIES_PATHWAY	0.00257461	2.58929
HALLMARK_ESTROGEN_RESPONSE_LATE	0.00261121	2.58316
HALLMARK_ADIPOGENESIS	0.00264899	2.57692
HALLMARK_XENOBIOTIC_METABOLISM	0.00273163	2.56358
HALLMARK_TGF_BETA_SIGNALING	0.00273579	2.56292
HALLMARK_G2M_CHECKPOINT	0.0031869	2.49663
HALLMARK_UV_RESPONSE_UP	0.00382428	2.41745
HALLMARK_IL2_STAT5_SIGNALING	0.00387445	2.41179
HALLMARK_DNA_REPAIR	0.00426046	2.37054
HALLMARK_PEROXISOME	0.00509588	2.29278
HALLMARK_KRAS_SIGNALING_DN	0.0054571	2.26304
HALLMARK_HEME_METABOLISM	0.00547637	2.26151
HALLMARK_E2F_TARGETS	0.00572151	2.24249
HALLMARK_MTORC1_SIGNALING	0.0063411	2.19784
HALLMARK_P53_PATHWAY	0.00734004	2.1343
HALLMARK_IL6_JAK_STAT3_SIGNALING	0.00826134	2.08295
HALLMARK_PI3K_AKT_MTOR_SIGNALING	0.0116166	1.93492
HALLMARK_OXIDATIVE_PHOSPHORYLATION	0.0132514	1.87774
HALLMARK_APICAL_SURFACE	0.0142691	1.8456
HALLMARK_GLYCOLYSIS	0.0144225	1.84096
HALLMARK_ANDROGEN_RESPONSE	0.0180355	1.74387
HALLMARK_NOTCH_SIGNALING	0.0305664	1.51476
HALLMARK_HYPOXIA	0.0313124	1.50428
HALLMARK_BILE_ACID_METABOLISM	0.0313906	1.5032
HALLMARK_APOPTOSIS	0.0315642	1.50081
HALLMARK_COMPLEMENT	0.0321337	1.49304
HALLMARK_INTERFERON_ALPHA_RESPONSE	0.0450321	1.34648
HALLMARK_INFLAMMATORY_RESPONSE	0.0501279	1.29992
HALLMARK_UNFOLDED_PROTEIN_RESPONSE	0.0558028	1.25334
HALLMARK_HEDGEHOG_SIGNALING	0.0588222	1.23046
HALLMARK_UV_RESPONSE_DN	0.0668635	1.17481
HALLMARK_EPITHELIAL_MESENCHYMAL_TRANSITION	0.0679927	1.16754
HALLMARK_TNFA_SIGNALING_VIA_NFKB	0.0680786	1.16699
HALLMARK_CHOLESTEROL_HOMEOSTASIS	0.0682026	1.1662
HALLMARK_COAGULATION	0.0898039	1.0467
HALLMARK_KRAS_SIGNALING_UP	0.0931127	1.03099
HALLMARK_ALLOGRAFT_REJECTION	0.114662	0.940581
HALLMARK_INTERFERON_GAMMA_RESPONSE	0.121916	0.913939
HALLMARK_SPERMATOGENESIS	0.125064	0.902868
HALLMARK_FATTY_ACID_METABOLISM	0.129535	0.887614
HALLMARK_MYC_TARGETS_V1	0.23383	0.631099
