# Supplementary material for: The breakome of BRCA1 and BRCA2 pathway mutation carriers reveals early processes in breast oncogenesis
Source: Cell Death Dis. 2025 Dec 5;16(1):891. doi: 10.1038/s41419-025-08235-2 (PMC12717187; doi:10.1038/s41419-025-08235-2)
Supplement: Supplementary file 1 — Supplementary data [file 41419_2025_8235_MOESM1_ESM.zip › Supplementary material/Table 5- Cell line characteristics table.xlsx]

## Sheet: Sheet1
Table 5: General characteristics and mutation information of breast cell lines used in this study.
Line	Lum/Mes	hormone receptor status	malignant	karyotype	mutations	age	ethnicity					references
MCF10a	epithelial cell line, luminal ductal cells	--	no	47 chromosomes		36	white					https://www.atcc.org/products/crl-10317 https://www.ncbi.nlm.nih.gov/pmc/articles/PMC2826242/
HMLE (hTERT-HME1 [ME16C])	Breast; Epithelium; Mammary gland Epithelial-like	--	no	modal chromosome count of 46		53						https://www.atcc.org/products/crl-4010 https://knowledge.lonza.com/cell?id=1405 https://www.bioz.com/result/hmle%20cells/product/Lonza/?r=NC41NQ%3D%3D&cf=0&uq=hmle%20&ot=HMLE%20cells&at=pmc05785525@168@0@11%20,%20hmle%20cells&srx=Lonza&pid=lonza_x_d002477_hmle&ms=0 https://www.atcc.org/products/pcs-600-010
MCF7	epithelial Mammary gland	ER+	yes, Adenocarcinoma	hypertriploidy to hypotetraploidy, nullisomic chr.20, disomic chr.X	wnt7b oncogene expression	69	white					https://www.atcc.org/products/htb-22 Huguet EL, et al. Differential expression of human Wnt genes 2, 3, 4, and 7B in human breast cell lines and normal and disease states of human breast tissue. Cancer Res. 54: 2615-2621, 1994.
T47D	epithelial	ER+, PR+	yes, infiltrating ductal carcinoma	hypotriploid human cell line, t(8q14q), t(9q17q), t(10q17p) are among 7 paired markers common to most cells.	cells express the WNT7B oncogene	54						https://www.atcc.org/products/htb-133
MDAMB231	epithelial, Mammary gland, Mesenchymal-Like Morphology	TNBC	yes, Adenocarcinoma, metastatic	majority of autosomes that are trisomic, Normal chromosomes N8 and N15 were absent.	oncogene wnt7b expression, BRAF c.1391G>T, CDKN2A c.1_471del471, KRAS c.38G>A, NF2 c.691G>T, TP53 c.839G>A	51	white					https://www.atcc.org/products/htb-26?matchtype=&network=x&device=c&adposition=&keyword=&gad_source=1&gclid=CjwKCAjw2Je1BhAgEiwAp3KY71uqF9972_eO4r3sCxKx5xfG7PkRrLuXAhlnBvvSi--XlPrhIQhmnxoC1hUQAvD_BwE K.L. Satya-Prakash, et al.
MDAMB436	epithelial, Mammary gland, Mesenchymal-Like Morphology	TNBC	yes, Adenocarcinoma, metastatic	modal number = 45	BRCA1 c.5277+1G>A, RB1 c.607_608ins227	43	white					https://www.atcc.org/products/htb-130?matchtype=&network=x&device=c&adposition=&keyword=&gad_source=1&gclid=CjwKCAjw2Je1BhAgEiwAp3KY75wD2qDQYjwq-iDmu0AX8vDf2oDl943HMhCdTvz6fOHmlFSPUNRSlRoCIbUQAvD_BwE
MDAMB468	epithelial, Mammary gland, Basal-Like Morphology	TNBC	yes, Adenocarcinoma, metastatic	most chromosome counts in the hypotriploid range	PTEN c.253+1G>T, RB1 c.265_2787del2523, SMAD4 c.1_1659del1659, TP53 c.818G>A	51	black					https://www.atcc.org/products/htb-132
DKAT	epithelial (morphological plasticity)	TNBC	yes, metastatic Breast carcinoma	The modal chromosome number was 56	high expression of Snail-1 and Snail-2 (Slug), TP53; p.Arg273His (c.818G>A)	35	white					https://www.cellosaurus.org/CVCL_VQ65 https://patentimages.storage.googleapis.com/f5/fc/fd/860ca045fcebd3/US20110085982A1.pdf PLoS ONE 7:E45684-E45684(2012)
